# Supplementary material for: Context-invariant socioemotional encoding by prefrontal ensembles
Source: Nat Commun. 2025 Jul 1;16:5455. doi: 10.1038/s41467-025-59575-8 (PMC12218259; doi:10.1038/s41467-025-59575-8)
Supplement: Supplementary file 4 — Source Data [file 41467_2025_59575_MOESM4_ESM.xlsx]

## Sheet: Figure 1A
		# cells									mean	st.error
	Dynamic	105	32	112	31	85	73	87	107		86	9.5
	Static	103	38	117	57	86	84	91	112		79	11.3

## Sheet: Figure 1F
					static					Dynamic
					soc	non				soc	non
					0.0358113	0.0214133				0.0175342	0.00588705
					0	0.0161626				0.00624254	0.0155429
					0.00675817	0.0301253				0.0244194	0.00932574
					0.0239671	0.0243759				0.0238685	0.027262
					0.0141434	0.0100026				0.0202883	0.0112789
					0.0294015	0.0204159				0.0327733	0.0175786
					0.0268933	0.0319732				0.00156064	0
					0.00313523	0.00789065				0.0663729	0.0233006
					0.0439629	0.0279253				0.0230423	0.0297103
					0.0139344	0.0479012				0.0344258	0.0256664
					0.0305163	0.0236133				0.0234095	0.0301505
					0.00341392	0.0250799				0.0178096	0.0181288
					0.0389466	0.0333812				0.00137703	0.0097934
					0.0376925	0.0106773				0.0387405	0.0270419
					0.0147008	0.0160453				0.0229505	0.0277021
					0.0175573	0.0272799				0.0135867	0.0183489
					0.0425695	0.0211786				0.0458092	0.0140024
					0.0287048	0.0430906				0.0331405	0.0337267
					0.0381105	0.0154293				0.00835399	0.0178537
					0.00487703	0.00343199				0.0110162	0.00585954
					0.00606145	0.012408				0.0108326	0.0178262
					0.049676	0.0366372				0.0619664	0.0492696
					0.0422908	0.0343786				0.0260718	0.0295728
					0.0684874	0.0613945				0.00945561	0.0218426
					0.0340695	0.0223519				0.0300193	0.0464086
					0.0255696	0.00903464				0.0340586	0.0182388
					0.032049	0.0107946				0.0293767	0.0304256
					0.0130286	0.0236426				0.0222161	0.0210173
					0.0472375	0.0245813				0.0223997	0.00214575
					0.0156065	0.0223226				0.0437896	0.0462711
					0.00794259	0.0190666				0.0263472	0.00462161
					0.00564342	0.0151946				0.0629762	0.0331765
					0.0420121	0.0267813				0.0382815	0.0280322
					0.0202745	0.0369306				0.0235931	0.027262
					0.0364384	0.0268106				0.0134949	0.0119667
					0.00599178	0.00783198				0.0569173	0.0217326
					0.018045	0.00850664				0.0159736	0.0135897
					0.0222253	0.0316212				0.00908841	0.011609
					0.0306556	0.0418879				0.0374552	0.0237958
					0.00278687	0.0349652				0.0490223	0.0146076
					0.022922	0.00416532				0.0428716	0.0323237
					0.0303769	0.0567305				0.0261636	0.0161481
					0.0139344	0.00932798				0.0140457	0.0185414
					0.00557375	0.00662932				0.01019	0.00745509
					0.0681391	0.0772345				0.104654	0.0628869
					0.0294015	0.015488				0.018085	0.0247036
					0.0903644	0.014608				0.0237767	0.0232456
					0.00369261	0.0337919				0.0420454	0.0212649
					0.0337908	0.0503945				0.0174424	0.0173035
					0.0667456	0.0540319				0.0252456	0.0239058
					0.0447293	0.0303013				0.00835399	0.0236032
					0.0169303	0.0340559				0.00716056	0.013012
					0.0654219	0.0712798				0.0296521	0.0412093
					0.0992127	0.0471092				0.0325897	0.0143875
					0.0163729	0.0410372				0.0499403	0.0483618
					0.0682784	0.0616878				0.00559993	0.018844
					0.0955898	0.0929278				0.027357	0.0519931
					0.0368564	0.0224986				0.0306619	0.0605761
					0.0487006	0.0279546				0.0582943	0.026024
					0.0235491	0.0217946				0.0192784	0.0191191
					0.00557375	0.0206213				0.0244194	0.0325713
					0.00487703	0.0367839				0.00348848	0.010096
					0.026963	0.0553225				0.086294	0.0758714
					0.0294015	0.0156346				0.0132195	0.0204671
					0.0253606	0.0331466				0.0713302	0.0525708
					0.0381105	0.0591945				0.0221243	0.0267943
					0.00731554	0.0339679				0.0339668	0.0324613
					0.0439629	0.0275439				0.0307537	0.0349371
					0.0362294	0.0489279				0.0279996	0.0174961
					0.0103114	0.00709865				0.0120261	0.0126544
					0.0525326	0.0227333				0.0588451	0.063382
					0.0130286	0.0315332				0.0154227	0.0159555
					0.0111475	0.00926931				0.028734	0.0204946
					0.0271023	0.0195946				0.0308455	0.0219526
					0.0385982	0.0261066				0.0139539	0.0102336
					0.00501637	0.0470212				0.0374552	0.00393387
					0.0259876	0.0157226				0.00927201	0.0014305
					0.026545	0.0149893				0.0089966	0.00883057
					0.0282868	0.00419466				0.0188194	0.0243735
					0.081307	0.0360799				0.0689434	0.0405491
					0.0348359	0.0368719				0.0126687	0.00998597
					0	0.0125546				0.00156064	0.00269594
					0.0135163	0.0112053				0.000367208	0.00822536
					0.00160245	0.00636532				0.010649	0.0141399
					0.00188114	0.0220879				0.0134031	0.0243735
					0.0142827	0.0100026				0.0303865	0.0153503
					0.0404097	0.0172773				0	0.000852796
					0	0.00592532				0.00394749	0.0120492
					0.00431965	0.0156053				0.0217571	0.0280322
					0.00926636	0.00369599				0.05196	0.0126269
					0.0530899	0.0975917				0.00110162	0.000852796
					0.0469588	0.0216773				0.00220325	0.00404391
					0.00606145	0.0157226				0.0349766	0.0338368
					0.0227827	0.0109413				0.00266226	0
					0.0737128	0.0310053				0.00100982	0.00242084
					0.039713	0.0393946				0.0286422	0.00580452
					0.0477252	0.0601038				0	0.00360375
					0.00815161	0.001056				0.0208391	0.015873
					0.0743399	0.0163093				0.0143211	0.00715249
					0.00111475	0.00853598				0.00743597	0.0156254
					0.0233401	0.0303599				0.0281832	0.0322687
					0.0380408	0.0209439				0.00697696	0.00558444
					0.0317007	0.0240533				0.008813	0.0258865
					0	0.00223891				0.00284586	0.0105637
					0.00453817	0.00667009				0.0191866	0.0300955
					0.0138815	0.015789				0	0.000669275
					0.0472504	0.0178413				0.0104003	0.00568884
					0.0336359	0.010868				0	0.00882928
					0.011212	0.0486497				0	0.012047
					0.0595302	0.0455945				0.0225667	0.00800556
					0.00293647	0.017748				0.00883046	0.0135142
					0.0144154	0.0293624				0.0331633	0.018611
					0.0413775	0.0181911				0.00863422	0.0087778
					0.0352376	0.0450814				0.0115777	0.0272858
					0.0533903	0.0235552				0.0494505	0.0288561
					0.0298986	0.0139465				0.00470958	0.00769666
					0.00347037	0.0283595				0.0125589	0.0203357
					0.0216231	0.064322				0.00588697	0.0116351
					0.0149493	0.0576519				0.0561224	0.0197951
					0.00533903	0.000932879				0	0.00604922
					0	0.00632026				0.021978	0.00182764
					0.0136145	0.00720649				0.014325	0.0109401
					0.00694074	0.00557395				0.0137363	0.0132825
					0.0088094	0.0273334				0.00137363	0.00967875
					0.00613988	0.006157				0.0121664	0.0271571
					0	0				0.077708	0.0330776
					0.0600641	0.0461775				0.0255102	0.00918966
					0.0240256	0.0102617				0.0255102	0.0101164
					0.0323011	0.0221326				0	0.00478789
					0.00480513	0.00410467				0.00176609	0.0026771
					0	0.00457111				0.0280612	0.00808278
					0.00266951	0.00692663				0.00274725	0.0101164
					0.0178857	0.0218061				0.0153061	0.00362953
					0.00347037	0.00363823				0.0105965	0.0199495
					0	0.00650683				0.0184458	0.0072848
					0.0160171	0.00494426				0.00235479	0.00607496
					0.00453817	0.0042446				0	0.000283155
					0	0.0094454				0.0358669	0.0395366
					0.0093433	0.00699659				0.0353047	0.0244269
					0.00720769	0.00130603				0.00179897	0.0190535
					0	0				0.0128176	0.0357407
					0.00315192	0.0238011				0.0303575	0.0139019
					0.109267	0.033603				0.0172026	0.0529702
					0.073755	0.0246453				0.00629638	0.0263495
					0.0273167	0.0473209				0.0328311	0.0337934
					0.0233242	0.0377066				0.0333933	0.0298496
					0.00588359	0.0149607				0.00652125	0.0313779
					0.03278	0.0279282				0.0222622	0.0427163
					0.0642992	0.056771				0.00775804	0.0177964
					0.0386636	0.027342				0.0407016	0.0236135
					0.0340408	0.0336265				0.00966944	0.0245009
					0	0.0336265				0.0737576	0.0598225
					0	0.0118888				0.0654374	0.0654424
					0.0334104	0.039184				0.0839892	0.0643333
					0.0380332	0.0359948				0.0465482	0.0905595
					0.0191217	0.0514011				0.0471104	0.0544984
					0.0565245	0.0659632				0.0465482	0.0663544
					0.0348813	0.0405675				0.0291208	0.0353956
					0.000840513	0.0207996				0.00393524	0.0247474
					0.0212229	0.0496658				0.0241736	0.0547449
					0.0619878	0.0436628				0.053969	0.0718265
					0.00945577	0.0249267				0.0217	0.0735272
					0.0315192	0.0346348				0.0499213	0.0489524
					0.0596764	0.0585297				0.0416011	0.0718511
					0.0834209	0.0561613				0.0152912	0.0361351
					0.0187014	0.0355024				0.125928	0.0585654
					0.0199622	0.0339782				0.0554306	0.0533892
					0.00630385	0.0308829				0.0693726	0.0750062
					0.00588359	0.0300152				0.0315943	0.0357407
					0.00840513	0.0224645				0.0711716	0.0650234
					0.0399244	0.0509321				0.114009	0.112522
					0.0247951	0.0548247				0.0355296	0.0651713
					0.0315192	0.0617423				0.00753317	0.0309095
					0.0340408	0.0230742				0.0627389	0.0331033
					0.0676613	0.0631024				0.0291208	0.0470052
					0.0769069	0.0606871				0.131437	0.0933202
					0.0533726	0.0568883				0.0245109	0.0456741
					0.0235344	0.0431				0.0719586	0.0680059
					0.0594663	0.0459139				0.0526197	0.0509736
					0.0281572	0.0437566				0.0642006	0.0727878
					0.0867829	0.052128				0.0557679	0.081612
					0.0220635	0.012991				0.0346301	0.035371
					0.0926665	0.0383632				0.0425006	0.0534632
					0.0149191	0.0330871				0.0417135	0.0464629
					0.0226938	0.0386212				0.0753317	0.0704461
					0.0428661	0.0194865				0.080841	0.0712103
					0.0298382	0.0581076				0.0882617	0.0590091
					0.0420256	0.0691289				0.0332809	0.0720976
					0.0342509	0.0211514				0.124466	0.0659354
					0.031099	0.0276938				0.107938	0.0525758
					0.00483295	0.00705827				0.0387902	0.036209
					0.0365623	0.0417399				0.0502586	0.0747104
					0.0827905	0.0484465				0.116371	0.0777422
					0.0100862	0.014351				0.0695975	0.0694848
					0.0052532	0.0384805				0.107601	0.0811437
					0.0964488	0.055411				0.0791545	0.0676855
					0.0996008	0.051237				0.08264	0.0899926
					0.039294	0.0519639				0.0755566	0.058245
					0.0193318	0.0177043				0.114684	0.074735
					0.034461	0.051659				0.0894985	0.083929
					0.072074	0.0691054				0.0354171	0.0391669
					0.0233242	0.032454				0.0411513	0.0585161
					0.0451776	0.0548013				0.0872498	0.0676115
					0.0920361	0.0455622				0.0318192	0.0382302
					0.0441269	0.0140227				0.00562177	0.0223318
					0.00861526	0.0352914				0.0559928	0.0825733
					0.047489	0.0613905				0.0874747	0.0507518
					0.0128178	0.0473678				0.0531819	0.0401775
					0.0319395	0.0308594				0.012143	0.0511215
					0.0411851	0.0258412				0.0367664	0.0403007
					0.0275268	0.0651659				0.0728581	0.0770274
					0.0325699	0.0579669				0.0460985	0.0463397
					0.055684	0.0381287				0.019114	0.0371457
					0.0741752	0.0362997				0.0504835	0.0850629
					0.00357218	0.0374722				0.0761187	0.0789746
					0.0703929	0.0590222				0.0270969	0.0344836
					0.0231141	0.0196272				0.0797167	0.0771506
					0.077117	0.0563255				0.0427254	0.0510476
					0.0340408	0.0489624				0.0830897	0.046734
					0.0287876	0.04915				0.104003	0.0558787
					0.0964488	0.0993551				0.0763436	0.0666749
					0.0067241	0.0395123				0.0491342	0.0823268
					0.0519017	0.0503459				0.0771306	0.0596993
					0.0113469	0.0238949				0.0138295	0.0170323
					0	0.00898112				0.0297954	0.00436283
					0.00168103	0.0475788				0.042613	0.0324131
					0.0283673	0.0265682				0.0543063	0.0374415
					0.0460181	0.0393481				0.045199	0.0479172
					0.0840513	0.0718959				0.0390151	0.0260291
					0.0357218	0.0513777				0.073083	0.0587873
					0.0405547	0.0219721				0.0649876	0.0943308
					0.0369826	0.0386915				0.0190016	0.0222085
					0.0701828	0.0294525				0.0752192	0.0453291
					0.0271065	0.0186423				0.0450866	0.0470545
					0.0365623	0.0240591				0.0941084	0.10986
					0.0542131	0.0496424				0.0847763	0.0631008
					0	0.0172353				0.075669	0.0843973
					0.0247951	0.0377066				0.0502586	0.0561745
					0.0191217	0.0421151				0.0419384	0.0465615
					0.127968	0.102544				0.0535192	0.0588612
					0.024585	0.0231211				0.0702721	0.0580232
					0.00294179	0.0338609				0.0582415	0.0595514
					0.0395041	0.0596553				0.0721835	0.0795415
					0.0067241	0.0146559				0.0402519	0.0680306
					0.00273167	0.0151952				0.0960198	0.0760168
					0.0890943	0.0350334				0.0727457	0.0401775
					0.0224837	0.0367452				0.0272094	0.0163914
					0.00903551	0.0251143				0.0295705	0.0335716
					0.0329901	0.0373315				0.00528446	0.0211486
					0.0386636	0.0325478				0.00823917	0.0112269
					0.0254255	0.0216204				0.0049435	0.00420037
					0.0552637	0.0627272				0.0096516	0.00500415
					0.0205926	0.0371673				0.0559087	0.0132493
					0.0174406	0.0442256				0.00388418	0.0160236
					0.0432864	0.0351741				0.00847458	0.00837482
					0.0210128	0.0291242				0.0114171	0.0109158
					0	0				0.0338983	0.0171386
					0.00189115	0.0210576				0.00576742	0.0106824
					0.0111766	0.0173423				0.0124765	0.0172423
					0.0203604	0.0253023				0.0819209	0.0257986
					0.00909721	0.00330981				0.0446092	0.00948973
					0.0202738	0.00801466				0.0118879	0.0210278
					0.00719113	0.00951912				0.0097693	0.0159459
					0.0295443	0.0258493				0.00823917	0.0116158
					0.0213135	0.00492368				0.00906309	0.0176831
					0.0268584	0.00311833				0.0845104	0.0172163
					0.00251256	0.00445867				0.00564972	0.00832296
					0.00658465	0.00741288				0	0.00868596
					0	0.00806937				0.0048258	0.00777847
					0.0129094	0.000711199				0.00647363	0.00145198
					0.0186276	0.0231687				0.00388418	0.00562643
					0.00632473	0.00683845				0.0280132	0.0030336
					0.00970369	0.00366541				0.0662665	0.0174756
					0.00961705	0.0296515				0.0251883	0.00772661
					0.0206203	0.0104218				0	0.00194462
					0.0432334	0.00486898				0.0519068	0.053101
					0.0123029	0.0167952				0.0163606	0.0269913
					0.0198406	0.0112424				0.0117702	0.000207426
					0	0.012911				0.00529661	0.00684505
					0.0334431	0.00694786				0	0.00598942
					0.00771097	0.00675639				0.0038881	0.00770103
					0.0545833	0.0167679				0.0123281	0.0122373
					0.0667995	0.0105312				0.0134661	0.0116834
					0.00857737	0.00992943				0.00919867	0.0100483
					0.0113499	0.00702993				0.00692271	0.022602
					0.00485185	0.0115707				0.00550024	0.0200174
					0.039248	0.013841				0.00331911	0.0264789
					0.00623809	0.0103397				0.0320531	0.012923
					0.0233062	0.0402921				0.028734	0.0394019
					0.00814417	0.0079326				0	0.00514281
					0.0432334	0.0301712				0.0124229	0.0352085
					0.00805753	0.0226763				0.0149834	0.0161669
					0.0493849	0.023196				0.0212423	0.0162988
					0	0.0156464				0.00701754	0.0214152
					0.0105701	0.00670168				0.00967283	0.0202548
					0.0155086	0.014306				0	0.0053538
					0.00987697	0.012063				0.0644855	0.0146372
					0.0110899	0.0118715				0.0498815	0.00923069
					0.0270317	0				0.0257942	0.0250284
					0.0283313	0.0107774				0.00739687	0.00582852
					0.0196673	0.0189562				0.0332859	0.0322283
					0.0111766	0.0154549				0.0193457	0.0221537
					0.0168948	0.027135				0.0761498	0.0251338
					0.0181078	0.00861645				0.00806069	0.0314107
					0.0412407	0.0200777				0.0421053	0.0472084
					0.0144689	0.0103944				0.0415363	0.0126592
					0.0203604	0.0114339				0.0430536	0.0213624
					0.0102235	0.00547076				0.016311	0.0281404
					0.0169815	0.007577				0.0201991	0.051771
					0.00277248	0.00079326				0.0339497	0.0203603
					0.00987697	0.00776848				0.0138454	0.012501
					0.0143823	0.013841				0.0327169	0.030725
					0.00779761	0.0110236				0.0198198	0.0191735
					0.004332	0.00500574				0.0444761	0.058127
					0.0260787	0.0229498				0	0.0149273
					0.000834725	0.0148533				0.0292082	0.045837
					0.0523094	0.00935707				0.0316738	0.0253448
					0.0119644	0.0364631				0.0493125	0.00989002
					0.016138	0.0108585				0.0355619	0.0458897
					0.0148859	0.0193844				0.0038881	0.0165361
					0	0.0117433				0.0165007	0.0196218
					0.0838898	0.0315835				0.00862968	0.0161141
					0.0153033	0.022843				0.0165007	0.00358678
					0.0107123	0.000268111				0.0100522	0.0256613
					0.00445186	0.0183388				0	0.0116307
					0.0194769	0.0225749				0.0428639	0.00989002
					0.0784641	0.0354174				0.06477	0.0416436
					0.0255982	0.0439166				0.0502608	0.0174592
					0.0168336	0.0256046				0.0212423	0.0169845
					0.0254591	0.024264				0.0316738	0.026347
					0.0219811	0.0323342				0.00113798	0.039059
					0.0166945	0.0108853				0.0132764	0.0448348
					0.0459098	0.0289292				0.0222854	0.0173273
					0.0589872	0.0270792				0.0595543	0.0459688
					0.0279633	0.0301357				0.026458	0.0107076
					0.0588481	0.0285806				0	0.0140306
					0.0363105	0.0475092				0.0269322	0.0391381
					0.0283806	0.0527106				0.0187767	0.013846
					0.0114079	0.0163548				0.0547179	0.0465754
					0.0324151	0.0108049				0.045614	0.00709444
					0.0987757	0.0427369				0.00199147	0.0121845
					0	0.0268379				0.00531057	0.0257668
					0.0208681	0.0238619				0.0146041	0.0105494
					0.0340846	0.0259799				0.0253201	0.0217317
					0.0546745	0.00849912				0.0193457	0.0117098
					0.0306066	0.0167837				0.00123281	0.0155339
					0.0141903	0.0531128				0.0237079	0.025424
					0.0947412	0.042442				0.0100522	0.00493182
					0.0580134	0.0491983				0.00322428	0.0190152
					0.0457707	0.0258459				0.00948317	0.0236042
					0.00848637	0.0243981				0.0321479	0.0236306
					0.0183639	0.0249343				0.00512091	0.00938893
					0.0319978	0.0227894				0.0110953	0.0196218
					0.027685	0.0425492				0.0206733	0.00730543
					0.0429883	0.0573221				0.00293978	0.00994277
					0.000139121	0.0125208				0.00512091	0.00812301
					0.124791	0.0316639				0.00531057	0.000448348
					0.0157206	0.0208054				0.0362257	0.038848
					0.0268503	0.0306451				0.0344239	0.0391909
					0.00792988	0.0254437				0.0340446	0.0319646
					0.0169727	0.0214221				0.00474158	0.00632961
					0.0557874	0.0262212				0.0345187	0.0270064
					0.0154424	0.00833825				0.0158369	0.0182504
					0.00208681	0.0186873				0.0257942	0.00957354
					0.0523094	0.0590648				0.00493125	0.0231822
					0.0627435	0.0563569				0.000132679	0.0038235
					0.0269894	0.0417181				0.0145947	0.0116255
					0.023094	0.055499				0.0155234	0.00857704
					0.0148859	0.0178562				0.0334351	0.0284696
					0.0742905	0.0225481				0.0233515	0.0218043
					0.0134947	0.0135128				0.0306488	0.00986876
					0.0546745	0.0674031				0.00291893	0.0210809
					0	0.0133787				0.0160541	0.0154232
					0.0233723	0.0356856				0.0116757	0.00555441
					0	0.0154432				0.054531	0.0125039
					0.0119644	0.0107244				0.00145947	0.0219593
					0.0454925	0.031798				0.0225554	0.0380025
					0.0118253	0.0104295				0.0321083	0.0203575
					0.0328325	0.0366239				0.0143293	0.0513072
					0.0221202	0.0234061				0.0180443	0.0210292
					0.0166945	0.0174808				0.00835876	0.0172832
					0.0144686	0.00874042				0.000132679	0.0198925
					0.0267112	0.0258459				0	0.0142348
					0.0111297	0.0269183				0.0168502	0.0331198
					0	0.00820419				0.0303834	0.0210809
					0.0132165	0.00643466				0.0196365	0.0303296
					0.0201725	0.00916939				0.0141966	0.00837036
					0.023094	0.0126548				0.010747	0.022166
					0.0147468	0.0205909				0.0145947	0.0190142
					0.00459098	0.010215				0.0206979	0.016379
					0.0112688	0.00804333				0.0201672	0.0147773
					0.0527268	0.0310741				0.0463049	0.0357032
					0.00918197	0.00839187				0.0180443	0.0328098
					0.082916	0.0765725				0.0132679	0.0150873
					0.00222593	0.00171591				0.0408651	0.0412576
					0.0185031	0.0079897				0.0597055	0.0226826
					0.00876461	0.00372674				0.0224227	0.0204092
					0.013773	0.0150142				0.0168502	0.0192725
					0.00556483	0.00748029				0.00942019	0.0351349
					0.0108514	0.0117969				0.00557251	0.0218301
					0	0.00933026				0.0447128	0.022941
					0.0013089	0.00497994				0.0327717	0.0384417
					0.0151251	0.0159071				0.010747	0.035419
					0.0222513	0.0203138				0.00145947	0.00235094
					0.0225422	0.0212812				0.0303834	0.00671696
					0.0149796	0.0241831				0.0199018	0.020125
					0.0324316	0.0177701				0.0269338	0.0258603
					0	0.00841932				0.0126045	0.0279787
					0.0273415	0.0348237				0.0303834	0.0435569
					0.022324	0.0216753				0	0.0184975
					0.0170157	0.0439238				0.0156561	0.0512297
					0.0131617	0.0144024				0.0025209	0.0279787
					0.0125073	0.0140441				0	0.00524439
					0.0177429	0.00788191				0.0225554	0.0175158
					0.00858057	0.00874176				0.0116757	0.0165857
					0.00858057	0.0211737				0.0561231	0.0176966
					0.0323589	0.0367584				0.0837203	0.0501705
					0.0239238	0.0302021				0.00305161	0.00694947
					0.0154887	0.0290914				0.0197691	0.0402242
					0.0190518	0.0111422				0.0143293	0.0291154
					0.0101076	0.00594726				0.0137986	0.023096
					0.0339587	0.0246489				0.0118084	0.011548
					0.0026178	0.0024004				0.00199018	0.00777617
					0.00552647	0.0334265				0.0789439	0.0395784
					0.0748982	0.0528447				0.00199018	0.00131756
					0.00152705	0.0135784				0.0112777	0.034954
					0.0263234	0.0281241				0.021494	0.0127881
					0.00756254	0.00888507				0.0553271	0.0746874
					0.0287958	0.025652				0.0102163	0.00935207
					0.060573	0.0522714				0.018575	0.0290121
					0.0270506	0.0404486				0.0134006	0.0116255
					0.0342496	0.0217111				0.00371501	0.00124005
					0.0330861	0.0361852				0.0143293	0.014519
					0.047484	0.038084				0	0.00754366
					0.0611547	0.0475064				0.00451108	0.00893872
					0.0554828	0.0466466				0.00530715	0.0119614
					0.0047993	0.0270135				0.0506833	0.0318539
					0.0216696	0.0146532				0	0.00219593
					0.0177429	0.0423116				0.0246689	0.010387
					0.0135253	0.0222843				0.0128813	0.0137446
					0.0636998	0.057538				0.0302588	0.0221025
					0.0316318	0.0229292				0.000121521	0.0151698
					0.0375218	0.0280525				0.00741281	0.0042031
					0.0253054	0.0395171				0.0313525	0.0133581
					0.0588278	0.0404127				0.0258841	0.0158462
					0.0231966	0.0165878				0.0159193	0.0117155
					0.00894415	0.0206721				0.0117876	0.011788
					0.0865329	0.0582545				0.0263702	0.0141311
					0.0292321	0.0351103				0.0534694	0.0273685
					0.0253781	0.0402694				0.0249119	0.026837
					0.0108348	0.0104615				0.0138534	0.0304846
					0.00545375	0.0189166				0.0351197	0.0268854
					0.0311955	0.019669				0.00206586	0.00838205
					0.0245782	0.0177343				0.0500668	0.0127059
					0.0615183	0.0585411				0.00558999	0.00577323
					0.038249	0.0504801				0.0635557	0.0319098
					0.0159977	0.0197764				0.0173776	0.013189
					0.00239965	0.0223918				0.0134889	0.00908256
					0.00668994	0.0101748				0.0425325	0.0304846
					0.022833	0.0480797				0.0227245	0.0290835
					0.00101803	0.00361852				0.0106939	0.012875
					0.0129436	0.0369017				0.0292867	0.0120054
					0.0351222	0.033104				0.0102078	0.0357505
					0.0681355	0.0659215				0.00996476	0.00615972
					0.00196335	0.00874176				0.0270993	0.0371032
					0.0140343	0.0188091				0.0239397	0.0238659
					0.0103985	0.0170178				0.00753433	0.0108701
					0.0212333	0.0188091				0.0106939	0.00915503
					0.0522833	0.0458226				0.0551707	0.0357505
					0.0253781	0.0291631				0.0348767	0.0134064
					0.01847	0.0288765				0.0747357	0.0402435
					0.0771524	0.068501				0.0407097	0.0412097
					0.025669	0.027945				0.0102078	0.0122228
					0.0017452	0.00677128				0.0607607	0.0498092
					0.00596277	0.00472915				0	0.00463791
					0.017961	0.0224635				0.0255195	0.0255326
					0.0405032	0.0222127				0.0351197	0.01302
					0.00298138	0.00827601				0.00899259	0.00983139
					0	0.000859845				0.0635557	0.0415962
					0.00945317	0.0105331				0.0428971	0.0105802
					0.00690809	0.00601892				0.0524973	0.0400019
					0.0149796	0.0127902				0.0768016	0.0522247
					0.00225422	0.00870593				0.0263702	0.0203875
					0.0254508	0.0141516				0.0188358	0.0094449
					0.00967132	0.00587561				0.0194434	0.0436978
					0.0239969	0.0220466				0.0194434	0.015049
					0.0215382	0.00754227				0.0137319	0.0197836
					0.00747443	0.0169908				0.0359703	0.02761
					0.0242919	0.010305				0.00571151	0.00386492
					0.0256688	0.0134822				0.0359703	0.0127301
					0.00295043	0.0032324				0.0297728	0.0104836
					0.0249803	0.0128744				0.0189573	0.0148075
					0.00354052	0.00513869				0.0201726	0.0127784
					0.0277341	0.0170737				0.0701179	0.0458718
					0.0256688	0.0098906				0	0.00512102
					0.0246853	0.0262736				0.00571151	0.00823711
					0.00914634	0.0218256				0.0427755	0.0243007
					0.0357986	0.0216875				0.000121521	0.00309194
					0.0249803	0.0269919				0.0132458	0.00857529
					0.0086546	0.00773566				0.00121521	0.00285038
					0.00727773	0.0219361				0.01677	0.0228997
					0.0508458	0.0196707				0.00960019	0.0241316
					0.0195712	0.0154161				0.00765585	0.013189
					0.00845791	0.00779092				0.0119091	0.0143968
					0.0853659	0.0418278				0.00814194	0.00985555
					0.0168175	0.020168				0.0218739	0.00823711
					0.041011	0.0382086				0.011423	0.00152181
					0.0107199	0.0104984				0.0529834	0.0337214
					0.0177026	0.015941				0.0181067	0.0275134
					0	0.0161068				0	0.00468622
					0.0213415	0.00168527				0.0122737	0.0157496
					0.0313729	0.0223505				0.0357273	0.022803
					0.0245869	0.0198088				0.0126382	0.0108218
					0.0146538	0.0205824				0.0351197	0.0266921
					0.0124902	0.0125152				0.0364564	0.0104111
					0.0525177	0.012681				0.00692672	0.0145901
					0.0111133	0.0118245				0.00230891	0.00311609
					0	0.00212731				0.0388869	0.0148558
					0.0735641	0.0466902				0.0330538	0.0241316
					0.0063926	0.00903415				0.0121521	0.0221508
					0.0189811	0.0261907				0.0413173	0.0490845
					0.0721873	0.0316333				0.00704824	0.00669114
					0.0676633	0.0263565				0.00145826	0.0103387
					0.0314713	0.0225439				0.0120306	0.016136
					0.0168175	0.00925517				0.00157978	0.00386492
					0.0127852	0.023207				0.0121114	0.00639761
					0.027439	0.0212178				0.00647998	0.0280695
					0.02262	0.0172947				0.0456684	0.0331876
					0.00727773	0.00599514				0.0371056	0.0116756
					0.0435681	0.00552547				0.0161228	0.0275364
					0.0351101	0.0632943				0.0202885	0.0160207
					0.00747443	0.022461				0.0547713	0.0246041
					0.0490755	0.0442867				0.0109543	0.018713
					0.0119984	0				0.0224485	0.0238311
					0.0459284	0.0336501				0.0301628	0.0149011
					0.0337333	0.0474362				0.0450513	0.00711734
					0.0557632	0.0482926				0.0275399	0.019726
					0.00767113	0.0311084				0.0128057	0.00183931
					0.0363887	0.0350039				0.0178199	0.046516
					0.0530094	0.0243397				0.00879426	0.0172202
					0.0456334	0.0296442				0.00308571	0.0225249
					0.0280291	0.026467				0.044357	0.0219918
					0.0290126	0.012156				0.0498341	0.0435304
					0.022915	0.0175434				0.0259199	0.0162873
					0.018391	0.0569676				0.0662655	0.0270033
					0.0351101	0.0176263				0.0205199	0.0227648
					0.00511408	0.00265223				0.0732084	0.0142613
					0.0130803	0.00823295				0.00455142	0.0205257
					0.0292093	0.0299757				0.0399599	0.0497148
					0.0186861	0.0191181				0.0273856	0.0759183
					0.0593037	0.0254448				0.00516856	0.0452098
					0.00953973	0.00911703				0.0231428	0.0217785
					0.00531078	0.0143662				0.0108771	0.0220451
					0.011605	0.00886838				0.00223714	0.00719731
					0	0.00571886				0.0317828	0.0119156
					0	0.00502818				0.0322456	0.0451032
					0.0539929	0.068875				0.0347913	0.0287093
					0.0128836	0.0140071				0	0.0101296
					0.0153423	0.00884076				0.0198257	0.0588047
					0.0122935	0.00395071				0.0269228	0.0423575
					0.00324548	0.0127915				0.0211371	0.0377726
					0.0164241	0.0376008				0.0127285	0.0436637
					0.0171125	0.0183446				0.0424285	0.05366
					0.00491739	0.0189247				0.0634112	0.059711
					0.0143588	0.00624378				0.0401142	0.040145
					0.025177	0.00820533				0.00339428	0.0183398
					0.0125885	0.0104708				0.00293142	0.023298
					0.0101298	0.00975246				0	0.0122887
					0.0262589	0.0172118				0.00447427	0.0318814
					0.00973643	0.00743176				0.0256885	0.028656
					0	0.0064648				0.00771426	0.0196727
					0.00875295	0.0346447				0.0111085	0.0228448
					0.00295043	0.00873025				0.0159685	0.0320147
					0.0314713	0.00654768				0.0135771	0.0104228
					0.0181943	0.024395				0.01674	0.00908994
					0.00993312	0.00745939				0.0350228	0.0185797
					0.0190557	0.00396062				0.0168171	0.0298022
					0.0187572	0.0180634				0.0196714	0.0144479
					0.00253744	0.0261697				0.000385713	0.0184198
					0.0256232	0.0335727				0.00123428	0.0129018
					0.00940345	0.00629257				0.00262285	0.0179933
					0.000696552	0.0133995				0.114325	0.0492883
					0.0183591	0.0233195				0.0299313	0.0196727
					0.010498	0.0200622				0.0132685	0.02687
					0.0151749	0.0218019				0.0512999	0.00557125
					0.0569183	0.0198031				0.0337885	0.0409714
					0.0267675	0.0130293				0.00740569	0.0163939
					0.0232847	0.0542271				0.0313199	0.0226049
					0.0515449	0.0354605				0.0199799	0.00461161
					0	0.0236527				0.00123428	0.0401717
					0.0483606	0.0152872				0.0228342	0.00439836
					0.0020399	0.0208395				0.0154285	0.0246308
					0.0123887	0.0124371				0.0356399	0.0248707
					0.0238818	0.0107344				0.0137314	0.00301221
					0.0227374	0.0019618				0	0.029509
					0.0134335	0.0495262				0.0239142	0.0045583
					0.000646798	0.0414199				0.0230656	0.0122621
					0.0447286	0.0071069				0	0.0180999
					0.0152744	0.0167308				0.0487541	0.0476089
					0.0383104	0.0546343				0.00925712	0.0205523
					0.00646798	0.0211726				0.0902569	0.0718932
					0.0491069	0.0239488				0.0192857	0.0333209
					0.0235335	0.0346091				0.0198257	0.0482753
					0.00840838	0.0210986				0.00123428	0.00789039
					0.00970198	0.034313				0.00424285	0.0122887
					0.00338325	0.0384587				0.0222171	0.0251106
					0.0253246	0.0631848				0.0558513	0.0638695
					0.0108463	0.0285757				0.0121885	0.0262036
					0.0039803	0.0603716				0.00732855	0.0133817
					0.0151251	0.0333136				0.0233742	0.0355334
					0.0203493	0.0210616				0.0135	0.0279896
					0.0520424	0.0176192				0.00154285	0.0389721
					0.00432857	0.017138				0.034637	0.00975636
					0.0265187	0.046454				0.0550027	0.0254838
					0.0712971	0.00721794				0.00331713	0.0129285
					0.0416936	0.0257255				0.034637	0.028576
					0.0311956	0.0289828				0.0199028	0.0201258
					0.0112443	0.0426784				0.0293142	0.0499014
					0.0119409	0.0297972				0.0347913	0.0102895
					0.0164685	0.0419011				0.00246856	0
					0.0187572	0.0266509				0.0100285	0.0141014
					0.00855764	0.0230234				0.0418885	0.0361732
					0.0131847	0.0124741				0.055697	0.0416911
					0.0357729	0.00210986				0.00131142	0.00482487
					0.0985621	0.0597794				0.0204428	0.0610172
					0.0108961	0.0240968				0.0171257	0.0146079
					0.0517936	0.0611119				0.0108771	0.010716
					0.0412956	0.0437519				0.0125742	0.0130085
					0.0232847	0.0379775				0.0654941	0.0262835
					0.0671178	0.0337948				0.0151971	0.00538466
					0.0104483	0.0179893				0.0604027	0.0687477
					0.0199015	0.017101				0.0174342	0.011569
					0.0347778	0.0263548
					0.0183591	0.024615
					0.0233345	0.0455286
					0.0303995	0.0322402
					0.0157719	0.0109195
					0.00955271	0.0289458
					0.0295537	0.00829138
					0.0352754	0.0183225
					0	0.0258736
					0.043634	0.039162
					0.0152246	0.0143619
					0.00611971	0.0698475
					0.0438828	0.0642952
					0.00417931	0.0138807
					0.10508	0.0201362
					0.0343798	0.0462319
					0.0290064	0.0202102
					0.0310961	0.0453435
					0.013533	0.0158795
					0.0286084	0.0340169
					0.0404498	0.0210616
					0.00582119	0.0102902
					0.00621921	0.0386068
					0.0144783	0.0063666
					0.000646798	0.00992005
					0.0125379	0.0192479
					0.00557242	0.0109195
					0.0267177	0.0162866
					0.0119409	0.0119189
					0.0105478	0.0240228
					0.0570675	0.0313148
					0.0130852	0.0160646
					0.0135828	0.0034424
					0	0.0152502
					0.00338325	0.0307966
					0.00134335	0
					0.0121399	0.0350163
					0.0689587	0.0508958
					0.0646798	0.0155093
					0.0244788	0.0148431
					0.0136325	0.0336837
					0.00597045	0.0214688
					0.0120404	0.0278354
					0.0299517	0.0315369
					0.00726404	0.0129183
					0.0906513	0.0447883
					0.0293049	0.0348682
					0.0154734	0.0189147
					0.108115	0.0872816
					0.0558734	0.0158795
					0.0140305	0.00884661
					0.0127867	0.00329434
					0.0686104	0.0502665
					0.0140803	0.0205064
					0.0219414	0.0141028
					0.0612966	0.0618152
				mean	0.0265323	0.0258881			mean	0.0279273	0.0266707
				sterror	0.000877831	0.000676121			sterror	0.000984315	0.000811191
				two tailed ks test p = 0.0083					two tailed ks test p = 0.026
				two tailed t test p = .5611					two tailed t test p = .3247

## Sheet: Figure 1G
	Social								Exploration
Epoch A	0.0874	0.0526	0.2564	0.0351	0.1047	0.0714	0.0659	0.0625	0.0485	0.0263	0.094	0	0.0465	0.0238	0.011	0.0268
Epoch B	0.0388	0	0.1538	0.0351	0.0698	0.0595	0.0659	0.0714	0.0485	0	0.0427	0	0	0.0119	0.022	0.0893
Epoch C	0.0971	0.0526	0.1282	0.0175	0.093	0.0714	0.033	0.0446	0.0388	0.0263	0.0684	0	0.0233	0.0238	0	0.0179
Epoch D	0.0583	0.0526	0.1282	0.0175	0.0814	0.0476	0.011	0.0536	0.0291	0	0.0342	0	0.0116	0.0238	0	0.0089
	Table Analyzed	HCHC Proportion Above threshold
	Two-way RM ANOVA	Matching: Both factors
	Assume sphericity?	Yes
	Alpha	0.05
	Source of Variation	% of total variation	P value	P value summary	Significant?
	Row Factor	5.45	0.0428	*	Yes
	Column Factor	25.48	0.0034	**	Yes
	Subject x Row Factor	11.79
	Subject x Column Factor	9.472
	Subject	42.35
	ANOVA table	SS	DF	MS	F (DFn, DFd)	P value
	Row Factor	0.006744	3	0.002248	F (3, 21) = 3.236	P=0.0428
	Column Factor	0.03153	1	0.03153	F (1, 7) = 18.83	P=0.0034
	Subject x Row Factor	0.01459	21	0.0006946
	Subject x Column Factor	0.01172	7	0.001674
	Subject	0.05241	7	0.007487
	Residual	0.006763	24	0.0002818
	Šídák's multiple comparisons test	Predicted (LS) mean diff.	95.00% CI of diff.	Below threshold?	Summary	Adjusted P Value
	Epoch A:Social vs. Epoch A:Exploration	0.04439	0.02969 to 0.05909	Yes	****	<0.0001
	Epoch A:Social vs. Epoch B:Social	0.01901	-0.001775 to 0.03980	No	ns	0.1013
	Epoch A:Social vs. Epoch B:Exploration	0.0634	0.03794 to 0.08886	Yes	****	<0.0001
	Epoch A:Social vs. Epoch C:Social	0.01731	-0.003475 to 0.03810	No	ns	0.1912
	Epoch A:Social vs. Epoch C:Exploration	0.0617	0.03624 to 0.08716	Yes	****	<0.0001
	Epoch A:Social vs. Epoch D:Social	0.02844	0.007656 to 0.04923	Yes	**	0.002
	Epoch A:Social vs. Epoch D:Exploration	0.07283	0.04737 to 0.09829	Yes	****	<0.0001
	Epoch A:Exploration vs. Epoch B:Social	-0.02538	-0.05084 to 8.136e-005	No	ns	0.0514
	Epoch A:Exploration vs. Epoch B:Exploration	0.01901	-0.001775 to 0.03980	No	ns	0.1013
	Epoch A:Exploration vs. Epoch C:Social	-0.02708	-0.05254 to -0.001619	Yes	*	0.029
	Epoch A:Exploration vs. Epoch C:Exploration	0.01731	-0.003475 to 0.03810	No	ns	0.1912
	Epoch A:Exploration vs. Epoch D:Social	-0.01595	-0.04141 to 0.009513	No	ns	0.6636
	Epoch A:Exploration vs. Epoch D:Exploration	0.02844	0.007656 to 0.04923	Yes	**	0.002
	Epoch B:Social vs. Epoch B:Exploration	0.04439	0.02969 to 0.05909	Yes	****	<0.0001
	Epoch B:Social vs. Epoch C:Social	-0.0017	-0.02249 to 0.01909	No	ns	>0.9999
	Epoch B:Social vs. Epoch C:Exploration	0.04269	0.01723 to 0.06815	Yes	***	0.0001
	Epoch B:Social vs. Epoch D:Social	0.009431	-0.01136 to 0.03022	No	ns	0.9763
	Epoch B:Social vs. Epoch D:Exploration	0.05382	0.02836 to 0.07928	Yes	****	<0.0001
	Epoch B:Exploration vs. Epoch C:Social	-0.04609	-0.07155 to -0.02063	Yes	****	<0.0001
	Epoch B:Exploration vs. Epoch C:Exploration	-0.0017	-0.02249 to 0.01909	No	ns	>0.9999
	Epoch B:Exploration vs. Epoch D:Social	-0.03496	-0.06042 to -0.009500	Yes	**	0.0019
	Epoch B:Exploration vs. Epoch D:Exploration	0.009431	-0.01136 to 0.03022	No	ns	0.9763
	Epoch C:Social vs. Epoch C:Exploration	0.04439	0.02969 to 0.05909	Yes	****	<0.0001
	Epoch C:Social vs. Epoch D:Social	0.01113	-0.009656 to 0.03192	No	ns	0.88
	Epoch C:Social vs. Epoch D:Exploration	0.05552	0.03006 to 0.08098	Yes	****	<0.0001
	Epoch C:Exploration vs. Epoch D:Social	-0.03326	-0.05872 to -0.007800	Yes	**	0.0034
	Epoch C:Exploration vs. Epoch D:Exploration	0.01113	-0.009656 to 0.03192	No	ns	0.88
	Epoch D:Social vs. Epoch D:Exploration	0.04439	0.02969 to 0.05909	Yes	****	<0.0001

## Sheet: Figure 1H
	Social								Exploration
Epoch A	0.1068	0.3684	0.188	0.1579	0.2791	0.2024	0.1099	0.1607	0.0388	0.0526	0.0085	0.0877	0.0116	0.131	0.022	0.0446
Epoch B	0.1553	0.3947	0.2906	0.2105	0.2442	0.1667	0.2857	0.1339	0.0291	0.1053	0.0171	0.1053	0.0349	0.0238	0.044	0.0357
Epoch C	0.1262	0.6579	0.2479	0.2982	0.2907	0.1429	0.3736	0.1518	0.0583	0.2368	0.0171	0.1754	0.0116	0.0833	0.1429	0.0536
Epoch D	0.2621	0.7105	0.265	0.4737	0.2326	0.25	0.3407	0.1964	0.0291	0.2105	0.0171	0.1404	0.0698	0.0714	0.0769	0.0536
	Source of Variation	% of total variation	P value	P value summary	Significant?
	Row Factor	6.243	0.0093	**	Yes
	Column Factor	45.44	0.0005	***	Yes
	Subject x Row Factor	8.809
	Subject x Column Factor	8.574
	Subject	25.97
	ANOVA table	SS	DF	MS	F (DFn, DFd)	P value
	Row Factor	0.08347	3	0.02782	F (3, 21) = 4.961	P=0.0093
	Column Factor	0.6075	1	0.6075	F (1, 7) = 37.09	P=0.0005
	Subject x Row Factor	0.1178	21	0.005608
	Subject x Column Factor	0.1146	7	0.01638
	Subject	0.3472	7	0.0496
	Residual	0.06641	24	0.002767
	Šídák's multiple comparisons test	Predicted (LS) mean diff.	95.00% CI of diff.	Below threshold?	Summary	Adjusted P Value
	Epoch A:Social vs. Epoch A:Exploration	0.1949	0.1488 to 0.2409	Yes	****	<0.0001
	Epoch A:Social vs. Epoch B:Social	-0.01918	-0.08432 to 0.04597	No	ns	>0.9999
	Epoch A:Social vs. Epoch B:Exploration	0.1757	0.09589 to 0.2555	Yes	****	<0.0001
	Epoch A:Social vs. Epoch C:Social	-0.06864	-0.1338 to -0.003495	Yes	*	0.0316
	Epoch A:Social vs. Epoch C:Exploration	0.1262	0.04643 to 0.2060	Yes	***	0.0003
	Epoch A:Social vs. Epoch D:Social	-0.08936	-0.1545 to -0.02422	Yes	**	0.0019
	Epoch A:Social vs. Epoch D:Exploration	0.1055	0.02570 to 0.1853	Yes	**	0.003
	Epoch A:Exploration vs. Epoch B:Social	-0.214	-0.2938 to -0.1342	Yes	****	<0.0001
	Epoch A:Exploration vs. Epoch B:Exploration	-0.01918	-0.08432 to 0.04597	No	ns	>0.9999
	Epoch A:Exploration vs. Epoch C:Social	-0.2635	-0.3433 to -0.1837	Yes	****	<0.0001
	Epoch A:Exploration vs. Epoch C:Exploration	-0.06864	-0.1338 to -0.003495	Yes	*	0.0316
	Epoch A:Exploration vs. Epoch D:Social	-0.2842	-0.3640 to -0.2044	Yes	****	<0.0001
	Epoch A:Exploration vs. Epoch D:Exploration	-0.08936	-0.1545 to -0.02422	Yes	**	0.0019
	Epoch B:Social vs. Epoch B:Exploration	0.1949	0.1488 to 0.2409	Yes	****	<0.0001
	Epoch B:Social vs. Epoch C:Social	-0.04946	-0.1146 to 0.01568	No	ns	0.3207
	Epoch B:Social vs. Epoch C:Exploration	0.1454	0.06560 to 0.2252	Yes	****	<0.0001
	Epoch B:Social vs. Epoch D:Social	-0.07019	-0.1353 to -0.005045	Yes	*	0.0257
	Epoch B:Social vs. Epoch D:Exploration	0.1247	0.04488 to 0.2044	Yes	***	0.0004
	Epoch B:Exploration vs. Epoch C:Social	-0.2443	-0.3241 to -0.1645	Yes	****	<0.0001
	Epoch B:Exploration vs. Epoch C:Exploration	-0.04946	-0.1146 to 0.01568	No	ns	0.3207
	Epoch B:Exploration vs. Epoch D:Social	-0.265	-0.3448 to -0.1853	Yes	****	<0.0001
	Epoch B:Exploration vs. Epoch D:Exploration	-0.07019	-0.1353 to -0.005045	Yes	*	0.0257
	Epoch C:Social vs. Epoch C:Exploration	0.1949	0.1488 to 0.2409	Yes	****	<0.0001
	Epoch C:Social vs. Epoch D:Social	-0.02072	-0.08587 to 0.04442	No	ns	0.9999
	Epoch C:Social vs. Epoch D:Exploration	0.1741	0.09434 to 0.2539	Yes	****	<0.0001
	Epoch C:Exploration vs. Epoch D:Social	-0.2156	-0.2954 to -0.1358	Yes	****	<0.0001
	Epoch C:Exploration vs. Epoch D:Exploration	-0.02073	-0.08587 to 0.04442	No	ns	0.9999
	Epoch D:Social vs. Epoch D:Exploration	0.1949	0.1488 to 0.2409	Yes	****	<0.0001

## Sheet: Figure 1I
			static					Dynamic
			soc	non				soc	non
			0.0358113	0.0214133				0.0175342	0.00588705
			0	0.0161626				0.00624254	0.0155429
			0.00675817	0.0301253				0.0244194	0.00932574
			0.0239671	0.0243759				0.0238685	0.027262
			0.0141434	0.0100026				0.0202883	0.0112789
			0.0294015	0.0204159				0.0327733	0.0175786
			0.0268933	0.0319732				0.00156064	0
			0.00313523	0.00789065				0.0663729	0.0233006
			0.0439629	0.0279253				0.0230423	0.0297103
			0.0139344	0.0479012				0.0344258	0.0256664
			0.0305163	0.0236133				0.0234095	0.0301505
			0.00341392	0.0250799				0.0178096	0.0181288
			0.0389466	0.0333812				0.00137703	0.0097934
			0.0376925	0.0106773				0.0387405	0.0270419
			0.0147008	0.0160453				0.0229505	0.0277021
			0.0175573	0.0272799				0.0135867	0.0183489
			0.0425695	0.0211786				0.0458092	0.0140024
			0.0287048	0.0430906				0.0331405	0.0337267
			0.0381105	0.0154293				0.00835399	0.0178537
			0.00487703	0.00343199				0.0110162	0.00585954
			0.00606145	0.012408				0.0108326	0.0178262
			0.049676	0.0366372				0.0619664	0.0492696
			0.0422908	0.0343786				0.0260718	0.0295728
			0.0684874	0.0613945				0.00945561	0.0218426
			0.0340695	0.0223519				0.0300193	0.0464086
			0.0255696	0.00903464				0.0340586	0.0182388
			0.032049	0.0107946				0.0293767	0.0304256
			0.0130286	0.0236426				0.0222161	0.0210173
			0.0472375	0.0245813				0.0223997	0.00214575
			0.0156065	0.0223226				0.0437896	0.0462711
			0.00794259	0.0190666				0.0263472	0.00462161
			0.00564342	0.0151946				0.0629762	0.0331765
			0.0420121	0.0267813				0.0382815	0.0280322
			0.0202745	0.0369306				0.0235931	0.027262
			0.0364384	0.0268106				0.0134949	0.0119667
			0.00599178	0.00783198				0.0569173	0.0217326
			0.018045	0.00850664				0.0159736	0.0135897
			0.0222253	0.0316212				0.00908841	0.011609
			0.0306556	0.0418879				0.0374552	0.0237958
			0.00278687	0.0349652				0.0490223	0.0146076
			0.022922	0.00416532				0.0428716	0.0323237
			0.0303769	0.0567305				0.0261636	0.0161481
			0.0139344	0.00932798				0.0140457	0.0185414
			0.00557375	0.00662932				0.01019	0.00745509
			0.0681391	0.0772345				0.104654	0.0628869
			0.0294015	0.015488				0.018085	0.0247036
			0.0903644	0.014608				0.0237767	0.0232456
			0.00369261	0.0337919				0.0420454	0.0212649
			0.0337908	0.0503945				0.0174424	0.0173035
			0.0667456	0.0540319				0.0252456	0.0239058
			0.0447293	0.0303013				0.00835399	0.0236032
			0.0169303	0.0340559				0.00716056	0.013012
			0.0654219	0.0712798				0.0296521	0.0412093
			0.0992127	0.0471092				0.0325897	0.0143875
			0.0163729	0.0410372				0.0499403	0.0483618
			0.0682784	0.0616878				0.00559993	0.018844
			0.0955898	0.0929278				0.027357	0.0519931
			0.0368564	0.0224986				0.0306619	0.0605761
			0.0487006	0.0279546				0.0582943	0.026024
			0.0235491	0.0217946				0.0192784	0.0191191
			0.00557375	0.0206213				0.0244194	0.0325713
			0.00487703	0.0367839				0.00348848	0.010096
			0.026963	0.0553225				0.086294	0.0758714
			0.0294015	0.0156346				0.0132195	0.0204671
			0.0253606	0.0331466				0.0713302	0.0525708
			0.0381105	0.0591945				0.0221243	0.0267943
			0.00731554	0.0339679				0.0339668	0.0324613
			0.0439629	0.0275439				0.0307537	0.0349371
			0.0362294	0.0489279				0.0279996	0.0174961
			0.0103114	0.00709865				0.0120261	0.0126544
			0.0525326	0.0227333				0.0588451	0.063382
			0.0130286	0.0315332				0.0154227	0.0159555
			0.0111475	0.00926931				0.028734	0.0204946
			0.0271023	0.0195946				0.0308455	0.0219526
			0.0385982	0.0261066				0.0139539	0.0102336
			0.00501637	0.0470212				0.0374552	0.00393387
			0.0259876	0.0157226				0.00927201	0.0014305
			0.026545	0.0149893				0.0089966	0.00883057
			0.0282868	0.00419466				0.0188194	0.0243735
			0.081307	0.0360799				0.0689434	0.0405491
			0.0348359	0.0368719				0.0126687	0.00998597
			0	0.0125546				0.00156064	0.00269594
			0.0135163	0.0112053				0.000367208	0.00822536
			0.00160245	0.00636532				0.010649	0.0141399
			0.00188114	0.0220879				0.0134031	0.0243735
			0.0142827	0.0100026				0.0303865	0.0153503
			0.0404097	0.0172773				0	0.000852796
			0	0.00592532				0.00394749	0.0120492
			0.00431965	0.0156053				0.0217571	0.0280322
			0.00926636	0.00369599				0.05196	0.0126269
			0.0530899	0.0975917				0.00110162	0.000852796
			0.0469588	0.0216773				0.00220325	0.00404391
			0.00606145	0.0157226				0.0349766	0.0338368
			0.0227827	0.0109413				0.00266226	0
			0.0737128	0.0310053				0.00100982	0.00242084
			0.039713	0.0393946				0.0286422	0.00580452
			0.0477252	0.0601038				0	0.00360375
			0.00815161	0.001056				0.0208391	0.015873
			0.0743399	0.0163093				0.0143211	0.00715249
			0.00111475	0.00853598				0.00743597	0.0156254
			0.0233401	0.0303599				0.0281832	0.0322687
			0.0380408	0.0209439				0.00697696	0.00558444
			0.0317007	0.0240533				0.008813	0.0258865
			0	0.00223891				0.00284586	0.0105637
			0.00453817	0.00667009				0.0191866	0.0300955
			0.0138815	0.015789				0	0.000669275
			0.0472504	0.0178413				0.0104003	0.00568884
			0.0336359	0.010868				0	0.00882928
			0.011212	0.0486497				0	0.012047
			0.0595302	0.0455945				0.0225667	0.00800556
			0.00293647	0.017748				0.00883046	0.0135142
			0.0144154	0.0293624				0.0331633	0.018611
			0.0413775	0.0181911				0.00863422	0.0087778
			0.0352376	0.0450814				0.0115777	0.0272858
			0.0533903	0.0235552				0.0494505	0.0288561
			0.0298986	0.0139465				0.00470958	0.00769666
			0.00347037	0.0283595				0.0125589	0.0203357
			0.0216231	0.064322				0.00588697	0.0116351
			0.0149493	0.0576519				0.0561224	0.0197951
			0.00533903	0.000932879				0	0.00604922
			0	0.00632026				0.021978	0.00182764
			0.0136145	0.00720649				0.014325	0.0109401
			0.00694074	0.00557395				0.0137363	0.0132825
			0.0088094	0.0273334				0.00137363	0.00967875
			0.00613988	0.006157				0.0121664	0.0271571
			0	0				0.077708	0.0330776
			0.0600641	0.0461775				0.0255102	0.00918966
			0.0240256	0.0102617				0.0255102	0.0101164
			0.0323011	0.0221326				0	0.00478789
			0.00480513	0.00410467				0.00176609	0.0026771
			0	0.00457111				0.0280612	0.00808278
			0.00266951	0.00692663				0.00274725	0.0101164
			0.0178857	0.0218061				0.0153061	0.00362953
			0.00347037	0.00363823				0.0105965	0.0199495
			0	0.00650683				0.0184458	0.0072848
			0.0160171	0.00494426				0.00235479	0.00607496
			0.00453817	0.0042446				0	0.000283155
			0	0.0094454				0.0358669	0.0395366
			0.0093433	0.00699659				0.0353047	0.0244269
			0.00720769	0.00130603				0.00179897	0.0190535
			0	0				0.0128176	0.0357407
			0.00315192	0.0238011				0.0303575	0.0139019
			0.109267	0.033603				0.0172026	0.0529702
			0.073755	0.0246453				0.00629638	0.0263495
			0.0273167	0.0473209				0.0328311	0.0337934
			0.0233242	0.0377066				0.0333933	0.0298496
			0.00588359	0.0149607				0.00652125	0.0313779
			0.03278	0.0279282				0.0222622	0.0427163
			0.0642992	0.056771				0.00775804	0.0177964
			0.0386636	0.027342				0.0407016	0.0236135
			0.0340408	0.0336265				0.00966944	0.0245009
			0	0.0336265				0.0737576	0.0598225
			0	0.0118888				0.0654374	0.0654424
			0.0334104	0.039184				0.0839892	0.0643333
			0.0380332	0.0359948				0.0465482	0.0905595
			0.0191217	0.0514011				0.0471104	0.0544984
			0.0565245	0.0659632				0.0465482	0.0663544
			0.0348813	0.0405675				0.0291208	0.0353956
			0.000840513	0.0207996				0.00393524	0.0247474
			0.0212229	0.0496658				0.0241736	0.0547449
			0.0619878	0.0436628				0.053969	0.0718265
			0.00945577	0.0249267				0.0217	0.0735272
			0.0315192	0.0346348				0.0499213	0.0489524
			0.0596764	0.0585297				0.0416011	0.0718511
			0.0834209	0.0561613				0.0152912	0.0361351
			0.0187014	0.0355024				0.125928	0.0585654
			0.0199622	0.0339782				0.0554306	0.0533892
			0.00630385	0.0308829				0.0693726	0.0750062
			0.00588359	0.0300152				0.0315943	0.0357407
			0.00840513	0.0224645				0.0711716	0.0650234
			0.0399244	0.0509321				0.114009	0.112522
			0.0247951	0.0548247				0.0355296	0.0651713
			0.0315192	0.0617423				0.00753317	0.0309095
			0.0340408	0.0230742				0.0627389	0.0331033
			0.0676613	0.0631024				0.0291208	0.0470052
			0.0769069	0.0606871				0.131437	0.0933202
			0.0533726	0.0568883				0.0245109	0.0456741
			0.0235344	0.0431				0.0719586	0.0680059
			0.0594663	0.0459139				0.0526197	0.0509736
			0.0281572	0.0437566				0.0642006	0.0727878
			0.0867829	0.052128				0.0557679	0.081612
			0.0220635	0.012991				0.0346301	0.035371
			0.0926665	0.0383632				0.0425006	0.0534632
			0.0149191	0.0330871				0.0417135	0.0464629
			0.0226938	0.0386212				0.0753317	0.0704461
			0.0428661	0.0194865				0.080841	0.0712103
			0.0298382	0.0581076				0.0882617	0.0590091
			0.0420256	0.0691289				0.0332809	0.0720976
			0.0342509	0.0211514				0.124466	0.0659354
			0.031099	0.0276938				0.107938	0.0525758
			0.00483295	0.00705827				0.0387902	0.036209
			0.0365623	0.0417399				0.0502586	0.0747104
			0.0827905	0.0484465				0.116371	0.0777422
			0.0100862	0.014351				0.0695975	0.0694848
			0.0052532	0.0384805				0.107601	0.0811437
			0.0964488	0.055411				0.0791545	0.0676855
			0.0996008	0.051237				0.08264	0.0899926
			0.039294	0.0519639				0.0755566	0.058245
			0.0193318	0.0177043				0.114684	0.074735
			0.034461	0.051659				0.0894985	0.083929
			0.072074	0.0691054				0.0354171	0.0391669
			0.0233242	0.032454				0.0411513	0.0585161
			0.0451776	0.0548013				0.0872498	0.0676115
			0.0920361	0.0455622				0.0318192	0.0382302
			0.0441269	0.0140227				0.00562177	0.0223318
			0.00861526	0.0352914				0.0559928	0.0825733
			0.047489	0.0613905				0.0874747	0.0507518
			0.0128178	0.0473678				0.0531819	0.0401775
			0.0319395	0.0308594				0.012143	0.0511215
			0.0411851	0.0258412				0.0367664	0.0403007
			0.0275268	0.0651659				0.0728581	0.0770274
			0.0325699	0.0579669				0.0460985	0.0463397
			0.055684	0.0381287				0.019114	0.0371457
			0.0741752	0.0362997				0.0504835	0.0850629
			0.00357218	0.0374722				0.0761187	0.0789746
			0.0703929	0.0590222				0.0270969	0.0344836
			0.0231141	0.0196272				0.0797167	0.0771506
			0.077117	0.0563255				0.0427254	0.0510476
			0.0340408	0.0489624				0.0830897	0.046734
			0.0287876	0.04915				0.104003	0.0558787
			0.0964488	0.0993551				0.0763436	0.0666749
			0.0067241	0.0395123				0.0491342	0.0823268
			0.0519017	0.0503459				0.0771306	0.0596993
			0.0113469	0.0238949				0.0138295	0.0170323
			0	0.00898112				0.0297954	0.00436283
			0.00168103	0.0475788				0.042613	0.0324131
			0.0283673	0.0265682				0.0543063	0.0374415
			0.0460181	0.0393481				0.045199	0.0479172
			0.0840513	0.0718959				0.0390151	0.0260291
			0.0357218	0.0513777				0.073083	0.0587873
			0.0405547	0.0219721				0.0649876	0.0943308
			0.0369826	0.0386915				0.0190016	0.0222085
			0.0701828	0.0294525				0.0752192	0.0453291
			0.0271065	0.0186423				0.0450866	0.0470545
			0.0365623	0.0240591				0.0941084	0.10986
			0.0542131	0.0496424				0.0847763	0.0631008
			0	0.0172353				0.075669	0.0843973
			0.0247951	0.0377066				0.0502586	0.0561745
			0.0191217	0.0421151				0.0419384	0.0465615
			0.127968	0.102544				0.0535192	0.0588612
			0.024585	0.0231211				0.0702721	0.0580232
			0.00294179	0.0338609				0.0582415	0.0595514
			0.0395041	0.0596553				0.0721835	0.0795415
			0.0067241	0.0146559				0.0402519	0.0680306
			0.00273167	0.0151952				0.0960198	0.0760168
			0.0890943	0.0350334				0.0727457	0.0401775
			0.0224837	0.0367452				0.0272094	0.0163914
			0.00903551	0.0251143				0.0295705	0.0335716
			0.0329901	0.0373315				0.00528446	0.0211486
			0.0386636	0.0325478				0.00823917	0.0112269
			0.0254255	0.0216204				0.0049435	0.00420037
			0.0552637	0.0627272				0.0096516	0.00500415
			0.0205926	0.0371673				0.0559087	0.0132493
			0.0174406	0.0442256				0.00388418	0.0160236
			0.0432864	0.0351741				0.00847458	0.00837482
			0.0210128	0.0291242				0.0114171	0.0109158
			0	0				0.0338983	0.0171386
			0.00189115	0.0210576				0.00576742	0.0106824
			0.0111766	0.0173423				0.0124765	0.0172423
			0.0203604	0.0253023				0.0819209	0.0257986
			0.00909721	0.00330981				0.0446092	0.00948973
			0.0202738	0.00801466				0.0118879	0.0210278
			0.00719113	0.00951912				0.0097693	0.0159459
			0.0295443	0.0258493				0.00823917	0.0116158
			0.0213135	0.00492368				0.00906309	0.0176831
			0.0268584	0.00311833				0.0845104	0.0172163
			0.00251256	0.00445867				0.00564972	0.00832296
			0.00658465	0.00741288				0	0.00868596
			0	0.00806937				0.0048258	0.00777847
			0.0129094	0.000711199				0.00647363	0.00145198
			0.0186276	0.0231687				0.00388418	0.00562643
			0.00632473	0.00683845				0.0280132	0.0030336
			0.00970369	0.00366541				0.0662665	0.0174756
			0.00961705	0.0296515				0.0251883	0.00772661
			0.0206203	0.0104218				0	0.00194462
			0.0432334	0.00486898				0.0519068	0.053101
			0.0123029	0.0167952				0.0163606	0.0269913
			0.0198406	0.0112424				0.0117702	0.000207426
			0	0.012911				0.00529661	0.00684505
			0.0334431	0.00694786				0	0.00598942
			0.00771097	0.00675639				0.0038881	0.00770103
			0.0545833	0.0167679				0.0123281	0.0122373
			0.0667995	0.0105312				0.0134661	0.0116834
			0.00857737	0.00992943				0.00919867	0.0100483
			0.0113499	0.00702993				0.00692271	0.022602
			0.00485185	0.0115707				0.00550024	0.0200174
			0.039248	0.013841				0.00331911	0.0264789
			0.00623809	0.0103397				0.0320531	0.012923
			0.0233062	0.0402921				0.028734	0.0394019
			0.00814417	0.0079326				0	0.00514281
			0.0432334	0.0301712				0.0124229	0.0352085
			0.00805753	0.0226763				0.0149834	0.0161669
			0.0493849	0.023196				0.0212423	0.0162988
			0	0.0156464				0.00701754	0.0214152
			0.0105701	0.00670168				0.00967283	0.0202548
			0.0155086	0.014306				0	0.0053538
			0.00987697	0.012063				0.0644855	0.0146372
			0.0110899	0.0118715				0.0498815	0.00923069
			0.0270317	0				0.0257942	0.0250284
			0.0283313	0.0107774				0.00739687	0.00582852
			0.0196673	0.0189562				0.0332859	0.0322283
			0.0111766	0.0154549				0.0193457	0.0221537
			0.0168948	0.027135				0.0761498	0.0251338
			0.0181078	0.00861645				0.00806069	0.0314107
			0.0412407	0.0200777				0.0421053	0.0472084
			0.0144689	0.0103944				0.0415363	0.0126592
			0.0203604	0.0114339				0.0430536	0.0213624
			0.0102235	0.00547076				0.016311	0.0281404
			0.0169815	0.007577				0.0201991	0.051771
			0.00277248	0.00079326				0.0339497	0.0203603
			0.00987697	0.00776848				0.0138454	0.012501
			0.0143823	0.013841				0.0327169	0.030725
			0.00779761	0.0110236				0.0198198	0.0191735
			0.004332	0.00500574				0.0444761	0.058127
			0.0260787	0.0229498				0	0.0149273
			0.000834725	0.0148533				0.0292082	0.045837
			0.0523094	0.00935707				0.0316738	0.0253448
			0.0119644	0.0364631				0.0493125	0.00989002
			0.016138	0.0108585				0.0355619	0.0458897
			0.0148859	0.0193844				0.0038881	0.0165361
			0	0.0117433				0.0165007	0.0196218
			0.0838898	0.0315835				0.00862968	0.0161141
			0.0153033	0.022843				0.0165007	0.00358678
			0.0107123	0.000268111				0.0100522	0.0256613
			0.00445186	0.0183388				0	0.0116307
			0.0194769	0.0225749				0.0428639	0.00989002
			0.0784641	0.0354174				0.06477	0.0416436
			0.0255982	0.0439166				0.0502608	0.0174592
			0.0168336	0.0256046				0.0212423	0.0169845
			0.0254591	0.024264				0.0316738	0.026347
			0.0219811	0.0323342				0.00113798	0.039059
			0.0166945	0.0108853				0.0132764	0.0448348
			0.0459098	0.0289292				0.0222854	0.0173273
			0.0589872	0.0270792				0.0595543	0.0459688
			0.0279633	0.0301357				0.026458	0.0107076
			0.0588481	0.0285806				0	0.0140306
			0.0363105	0.0475092				0.0269322	0.0391381
			0.0283806	0.0527106				0.0187767	0.013846
			0.0114079	0.0163548				0.0547179	0.0465754
			0.0324151	0.0108049				0.045614	0.00709444
			0.0987757	0.0427369				0.00199147	0.0121845
			0	0.0268379				0.00531057	0.0257668
			0.0208681	0.0238619				0.0146041	0.0105494
			0.0340846	0.0259799				0.0253201	0.0217317
			0.0546745	0.00849912				0.0193457	0.0117098
			0.0306066	0.0167837				0.00123281	0.0155339
			0.0141903	0.0531128				0.0237079	0.025424
			0.0947412	0.042442				0.0100522	0.00493182
			0.0580134	0.0491983				0.00322428	0.0190152
			0.0457707	0.0258459				0.00948317	0.0236042
			0.00848637	0.0243981				0.0321479	0.0236306
			0.0183639	0.0249343				0.00512091	0.00938893
			0.0319978	0.0227894				0.0110953	0.0196218
			0.027685	0.0425492				0.0206733	0.00730543
			0.0429883	0.0573221				0.00293978	0.00994277
			0.000139121	0.0125208				0.00512091	0.00812301
			0.124791	0.0316639				0.00531057	0.000448348
			0.0157206	0.0208054				0.0362257	0.038848
			0.0268503	0.0306451				0.0344239	0.0391909
			0.00792988	0.0254437				0.0340446	0.0319646
			0.0169727	0.0214221				0.00474158	0.00632961
			0.0557874	0.0262212				0.0345187	0.0270064
			0.0154424	0.00833825				0.0158369	0.0182504
			0.00208681	0.0186873				0.0257942	0.00957354
			0.0523094	0.0590648				0.00493125	0.0231822
			0.0627435	0.0563569				0.000132679	0.0038235
			0.0269894	0.0417181				0.0145947	0.0116255
			0.023094	0.055499				0.0155234	0.00857704
			0.0148859	0.0178562				0.0334351	0.0284696
			0.0742905	0.0225481				0.0233515	0.0218043
			0.0134947	0.0135128				0.0306488	0.00986876
			0.0546745	0.0674031				0.00291893	0.0210809
			0	0.0133787				0.0160541	0.0154232
			0.0233723	0.0356856				0.0116757	0.00555441
			0	0.0154432				0.054531	0.0125039
			0.0119644	0.0107244				0.00145947	0.0219593
			0.0454925	0.031798				0.0225554	0.0380025
			0.0118253	0.0104295				0.0321083	0.0203575
			0.0328325	0.0366239				0.0143293	0.0513072
			0.0221202	0.0234061				0.0180443	0.0210292
			0.0166945	0.0174808				0.00835876	0.0172832
			0.0144686	0.00874042				0.000132679	0.0198925
			0.0267112	0.0258459				0	0.0142348
			0.0111297	0.0269183				0.0168502	0.0331198
			0	0.00820419				0.0303834	0.0210809
			0.0132165	0.00643466				0.0196365	0.0303296
			0.0201725	0.00916939				0.0141966	0.00837036
			0.023094	0.0126548				0.010747	0.022166
			0.0147468	0.0205909				0.0145947	0.0190142
			0.00459098	0.010215				0.0206979	0.016379
			0.0112688	0.00804333				0.0201672	0.0147773
			0.0527268	0.0310741				0.0463049	0.0357032
			0.00918197	0.00839187				0.0180443	0.0328098
			0.082916	0.0765725				0.0132679	0.0150873
			0.00222593	0.00171591				0.0408651	0.0412576
			0.0185031	0.0079897				0.0597055	0.0226826
			0.00876461	0.00372674				0.0224227	0.0204092
			0.013773	0.0150142				0.0168502	0.0192725
			0.00556483	0.00748029				0.00942019	0.0351349
			0.0108514	0.0117969				0.00557251	0.0218301
			0	0.00933026				0.0447128	0.022941
			0.0013089	0.00497994				0.0327717	0.0384417
			0.0151251	0.0159071				0.010747	0.035419
			0.0222513	0.0203138				0.00145947	0.00235094
			0.0225422	0.0212812				0.0303834	0.00671696
			0.0149796	0.0241831				0.0199018	0.020125
			0.0324316	0.0177701				0.0269338	0.0258603
			0	0.00841932				0.0126045	0.0279787
			0.0273415	0.0348237				0.0303834	0.0435569
			0.022324	0.0216753				0	0.0184975
			0.0170157	0.0439238				0.0156561	0.0512297
			0.0131617	0.0144024				0.0025209	0.0279787
			0.0125073	0.0140441				0	0.00524439
			0.0177429	0.00788191				0.0225554	0.0175158
			0.00858057	0.00874176				0.0116757	0.0165857
			0.00858057	0.0211737				0.0561231	0.0176966
			0.0323589	0.0367584				0.0837203	0.0501705
			0.0239238	0.0302021				0.00305161	0.00694947
			0.0154887	0.0290914				0.0197691	0.0402242
			0.0190518	0.0111422				0.0143293	0.0291154
			0.0101076	0.00594726				0.0137986	0.023096
			0.0339587	0.0246489				0.0118084	0.011548
			0.0026178	0.0024004				0.00199018	0.00777617
			0.00552647	0.0334265				0.0789439	0.0395784
			0.0748982	0.0528447				0.00199018	0.00131756
			0.00152705	0.0135784				0.0112777	0.034954
			0.0263234	0.0281241				0.021494	0.0127881
			0.00756254	0.00888507				0.0553271	0.0746874
			0.0287958	0.025652				0.0102163	0.00935207
			0.060573	0.0522714				0.018575	0.0290121
			0.0270506	0.0404486				0.0134006	0.0116255
			0.0342496	0.0217111				0.00371501	0.00124005
			0.0330861	0.0361852				0.0143293	0.014519
			0.047484	0.038084				0	0.00754366
			0.0611547	0.0475064				0.00451108	0.00893872
			0.0554828	0.0466466				0.00530715	0.0119614
			0.0047993	0.0270135				0.0506833	0.0318539
			0.0216696	0.0146532				0	0.00219593
			0.0177429	0.0423116				0.0246689	0.010387
			0.0135253	0.0222843				0.0128813	0.0137446
			0.0636998	0.057538				0.0302588	0.0221025
			0.0316318	0.0229292				0.000121521	0.0151698
			0.0375218	0.0280525				0.00741281	0.0042031
			0.0253054	0.0395171				0.0313525	0.0133581
			0.0588278	0.0404127				0.0258841	0.0158462
			0.0231966	0.0165878				0.0159193	0.0117155
			0.00894415	0.0206721				0.0117876	0.011788
			0.0865329	0.0582545				0.0263702	0.0141311
			0.0292321	0.0351103				0.0534694	0.0273685
			0.0253781	0.0402694				0.0249119	0.026837
			0.0108348	0.0104615				0.0138534	0.0304846
			0.00545375	0.0189166				0.0351197	0.0268854
			0.0311955	0.019669				0.00206586	0.00838205
			0.0245782	0.0177343				0.0500668	0.0127059
			0.0615183	0.0585411				0.00558999	0.00577323
			0.038249	0.0504801				0.0635557	0.0319098
			0.0159977	0.0197764				0.0173776	0.013189
			0.00239965	0.0223918				0.0134889	0.00908256
			0.00668994	0.0101748				0.0425325	0.0304846
			0.022833	0.0480797				0.0227245	0.0290835
			0.00101803	0.00361852				0.0106939	0.012875
			0.0129436	0.0369017				0.0292867	0.0120054
			0.0351222	0.033104				0.0102078	0.0357505
			0.0681355	0.0659215				0.00996476	0.00615972
			0.00196335	0.00874176				0.0270993	0.0371032
			0.0140343	0.0188091				0.0239397	0.0238659
			0.0103985	0.0170178				0.00753433	0.0108701
			0.0212333	0.0188091				0.0106939	0.00915503
			0.0522833	0.0458226				0.0551707	0.0357505
			0.0253781	0.0291631				0.0348767	0.0134064
			0.01847	0.0288765				0.0747357	0.0402435
			0.0771524	0.068501				0.0407097	0.0412097
			0.025669	0.027945				0.0102078	0.0122228
			0.0017452	0.00677128				0.0607607	0.0498092
			0.00596277	0.00472915				0	0.00463791
			0.017961	0.0224635				0.0255195	0.0255326
			0.0405032	0.0222127				0.0351197	0.01302
			0.00298138	0.00827601				0.00899259	0.00983139
			0	0.000859845				0.0635557	0.0415962
			0.00945317	0.0105331				0.0428971	0.0105802
			0.00690809	0.00601892				0.0524973	0.0400019
			0.0149796	0.0127902				0.0768016	0.0522247
			0.00225422	0.00870593				0.0263702	0.0203875
			0.0254508	0.0141516				0.0188358	0.0094449
			0.00967132	0.00587561				0.0194434	0.0436978
			0.0239969	0.0220466				0.0194434	0.015049
			0.0215382	0.00754227				0.0137319	0.0197836
			0.00747443	0.0169908				0.0359703	0.02761
			0.0242919	0.010305				0.00571151	0.00386492
			0.0256688	0.0134822				0.0359703	0.0127301
			0.00295043	0.0032324				0.0297728	0.0104836
			0.0249803	0.0128744				0.0189573	0.0148075
			0.00354052	0.00513869				0.0201726	0.0127784
			0.0277341	0.0170737				0.0701179	0.0458718
			0.0256688	0.0098906				0	0.00512102
			0.0246853	0.0262736				0.00571151	0.00823711
			0.00914634	0.0218256				0.0427755	0.0243007
			0.0357986	0.0216875				0.000121521	0.00309194
			0.0249803	0.0269919				0.0132458	0.00857529
			0.0086546	0.00773566				0.00121521	0.00285038
			0.00727773	0.0219361				0.01677	0.0228997
			0.0508458	0.0196707				0.00960019	0.0241316
			0.0195712	0.0154161				0.00765585	0.013189
			0.00845791	0.00779092				0.0119091	0.0143968
			0.0853659	0.0418278				0.00814194	0.00985555
			0.0168175	0.020168				0.0218739	0.00823711
			0.041011	0.0382086				0.011423	0.00152181
			0.0107199	0.0104984				0.0529834	0.0337214
			0.0177026	0.015941				0.0181067	0.0275134
			0	0.0161068				0	0.00468622
			0.0213415	0.00168527				0.0122737	0.0157496
			0.0313729	0.0223505				0.0357273	0.022803
			0.0245869	0.0198088				0.0126382	0.0108218
			0.0146538	0.0205824				0.0351197	0.0266921
			0.0124902	0.0125152				0.0364564	0.0104111
			0.0525177	0.012681				0.00692672	0.0145901
			0.0111133	0.0118245				0.00230891	0.00311609
			0	0.00212731				0.0388869	0.0148558
			0.0735641	0.0466902				0.0330538	0.0241316
			0.0063926	0.00903415				0.0121521	0.0221508
			0.0189811	0.0261907				0.0413173	0.0490845
			0.0721873	0.0316333				0.00704824	0.00669114
			0.0676633	0.0263565				0.00145826	0.0103387
			0.0314713	0.0225439				0.0120306	0.016136
			0.0168175	0.00925517				0.00157978	0.00386492
			0.0127852	0.023207				0.0121114	0.00639761
			0.027439	0.0212178				0.00647998	0.0280695
			0.02262	0.0172947				0.0456684	0.0331876
			0.00727773	0.00599514				0.0371056	0.0116756
			0.0435681	0.00552547				0.0161228	0.0275364
			0.0351101	0.0632943				0.0202885	0.0160207
			0.00747443	0.022461				0.0547713	0.0246041
			0.0490755	0.0442867				0.0109543	0.018713
			0.0119984	0				0.0224485	0.0238311
			0.0459284	0.0336501				0.0301628	0.0149011
			0.0337333	0.0474362				0.0450513	0.00711734
			0.0557632	0.0482926				0.0275399	0.019726
			0.00767113	0.0311084				0.0128057	0.00183931
			0.0363887	0.0350039				0.0178199	0.046516
			0.0530094	0.0243397				0.00879426	0.0172202
			0.0456334	0.0296442				0.00308571	0.0225249
			0.0280291	0.026467				0.044357	0.0219918
			0.0290126	0.012156				0.0498341	0.0435304
			0.022915	0.0175434				0.0259199	0.0162873
			0.018391	0.0569676				0.0662655	0.0270033
			0.0351101	0.0176263				0.0205199	0.0227648
			0.00511408	0.00265223				0.0732084	0.0142613
			0.0130803	0.00823295				0.00455142	0.0205257
			0.0292093	0.0299757				0.0399599	0.0497148
			0.0186861	0.0191181				0.0273856	0.0759183
			0.0593037	0.0254448				0.00516856	0.0452098
			0.00953973	0.00911703				0.0231428	0.0217785
			0.00531078	0.0143662				0.0108771	0.0220451
			0.011605	0.00886838				0.00223714	0.00719731
			0	0.00571886				0.0317828	0.0119156
			0	0.00502818				0.0322456	0.0451032
			0.0539929	0.068875				0.0347913	0.0287093
			0.0128836	0.0140071				0	0.0101296
			0.0153423	0.00884076				0.0198257	0.0588047
			0.0122935	0.00395071				0.0269228	0.0423575
			0.00324548	0.0127915				0.0211371	0.0377726
			0.0164241	0.0376008				0.0127285	0.0436637
			0.0171125	0.0183446				0.0424285	0.05366
			0.00491739	0.0189247				0.0634112	0.059711
			0.0143588	0.00624378				0.0401142	0.040145
			0.025177	0.00820533				0.00339428	0.0183398
			0.0125885	0.0104708				0.00293142	0.023298
			0.0101298	0.00975246				0	0.0122887
			0.0262589	0.0172118				0.00447427	0.0318814
			0.00973643	0.00743176				0.0256885	0.028656
			0	0.0064648				0.00771426	0.0196727
			0.00875295	0.0346447				0.0111085	0.0228448
			0.00295043	0.00873025				0.0159685	0.0320147
			0.0314713	0.00654768				0.0135771	0.0104228
			0.0181943	0.024395				0.01674	0.00908994
			0.00993312	0.00745939				0.0350228	0.0185797
			0.0190557	0.00396062				0.0168171	0.0298022
			0.0187572	0.0180634				0.0196714	0.0144479
			0.00253744	0.0261697				0.000385713	0.0184198
			0.0256232	0.0335727				0.00123428	0.0129018
			0.00940345	0.00629257				0.00262285	0.0179933
			0.000696552	0.0133995				0.114325	0.0492883
			0.0183591	0.0233195				0.0299313	0.0196727
			0.010498	0.0200622				0.0132685	0.02687
			0.0151749	0.0218019				0.0512999	0.00557125
			0.0569183	0.0198031				0.0337885	0.0409714
			0.0267675	0.0130293				0.00740569	0.0163939
			0.0232847	0.0542271				0.0313199	0.0226049
			0.0515449	0.0354605				0.0199799	0.00461161
			0	0.0236527				0.00123428	0.0401717
			0.0483606	0.0152872				0.0228342	0.00439836
			0.0020399	0.0208395				0.0154285	0.0246308
			0.0123887	0.0124371				0.0356399	0.0248707
			0.0238818	0.0107344				0.0137314	0.00301221
			0.0227374	0.0019618				0	0.029509
			0.0134335	0.0495262				0.0239142	0.0045583
			0.000646798	0.0414199				0.0230656	0.0122621
			0.0447286	0.0071069				0	0.0180999
			0.0152744	0.0167308				0.0487541	0.0476089
			0.0383104	0.0546343				0.00925712	0.0205523
			0.00646798	0.0211726				0.0902569	0.0718932
			0.0491069	0.0239488				0.0192857	0.0333209
			0.0235335	0.0346091				0.0198257	0.0482753
			0.00840838	0.0210986				0.00123428	0.00789039
			0.00970198	0.034313				0.00424285	0.0122887
			0.00338325	0.0384587				0.0222171	0.0251106
			0.0253246	0.0631848				0.0558513	0.0638695
			0.0108463	0.0285757				0.0121885	0.0262036
			0.0039803	0.0603716				0.00732855	0.0133817
			0.0151251	0.0333136				0.0233742	0.0355334
			0.0203493	0.0210616				0.0135	0.0279896
			0.0520424	0.0176192				0.00154285	0.0389721
			0.00432857	0.017138				0.034637	0.00975636
			0.0265187	0.046454				0.0550027	0.0254838
			0.0712971	0.00721794				0.00331713	0.0129285
			0.0416936	0.0257255				0.034637	0.028576
			0.0311956	0.0289828				0.0199028	0.0201258
			0.0112443	0.0426784				0.0293142	0.0499014
			0.0119409	0.0297972				0.0347913	0.0102895
			0.0164685	0.0419011				0.00246856	0
			0.0187572	0.0266509				0.0100285	0.0141014
			0.00855764	0.0230234				0.0418885	0.0361732
			0.0131847	0.0124741				0.055697	0.0416911
			0.0357729	0.00210986				0.00131142	0.00482487
			0.0985621	0.0597794				0.0204428	0.0610172
			0.0108961	0.0240968				0.0171257	0.0146079
			0.0517936	0.0611119				0.0108771	0.010716
			0.0412956	0.0437519				0.0125742	0.0130085
			0.0232847	0.0379775				0.0654941	0.0262835
			0.0671178	0.0337948				0.0151971	0.00538466
			0.0104483	0.0179893				0.0604027	0.0687477
			0.0199015	0.017101				0.0174342	0.011569
			0.0347778	0.0263548
			0.0183591	0.024615
			0.0233345	0.0455286
			0.0303995	0.0322402
			0.0157719	0.0109195
			0.00955271	0.0289458
			0.0295537	0.00829138
			0.0352754	0.0183225
			0	0.0258736
			0.043634	0.039162
			0.0152246	0.0143619
			0.00611971	0.0698475
			0.0438828	0.0642952
			0.00417931	0.0138807
			0.10508	0.0201362
			0.0343798	0.0462319
			0.0290064	0.0202102
			0.0310961	0.0453435
			0.013533	0.0158795
			0.0286084	0.0340169
			0.0404498	0.0210616
			0.00582119	0.0102902
			0.00621921	0.0386068
			0.0144783	0.0063666
			0.000646798	0.00992005
			0.0125379	0.0192479
			0.00557242	0.0109195
			0.0267177	0.0162866
			0.0119409	0.0119189
			0.0105478	0.0240228
			0.0570675	0.0313148
			0.0130852	0.0160646
			0.0135828	0.0034424
			0	0.0152502
			0.00338325	0.0307966
			0.00134335	0
			0.0121399	0.0350163
			0.0689587	0.0508958
			0.0646798	0.0155093
			0.0244788	0.0148431
			0.0136325	0.0336837
			0.00597045	0.0214688
			0.0120404	0.0278354
			0.0299517	0.0315369
			0.00726404	0.0129183
			0.0906513	0.0447883
			0.0293049	0.0348682
			0.0154734	0.0189147
			0.108115	0.0872816
			0.0558734	0.0158795
			0.0140305	0.00884661
			0.0127867	0.00329434
			0.0686104	0.0502665
			0.0140803	0.0205064
			0.0219414	0.0141028
			0.0612966	0.0618152
		mean	0.0265323	0.0258881			mean	0.0279273	0.0266707
		sterror	0.000877831	0.000676121			sterror	0.000984315	0.000811191
		two tailed ks test p = 0.0083					two tailed ks test p = 0.026
		two tailed t test p = .5611					two tailed t test p = .3247

## Sheet: Figure 1J
	Social								Exploration
Epoch A	0.0762	0.0938	0.2768	0.129	0.0588	0.0411	0.069	0.0467	0.0095	0	0.3482	0	0.0118	0	0.0115	0.028
Epoch B	0.0476	0	0.3304	0.0645	0.0118	0.0137	0.092	0.0374	0.0095	0	0.1607	0	0.0118	0.0137	0	0.0374
Epoch C	0.019	0.0313	0.2946	0	0.0471	0.0548	0.0805	0.0935	0.0381	0.0313	0.2054	0	0	0.0137	0	0.0374
Epoch D	0.0286	0.0313	0.2679	0.0323	0.0118	0.0411	0.023	0.0467	0.019	0	0.1429	0	0	0	0.023	0.028
	Two-way RM ANOVA	Matching: Both factors
	Assume sphericity?	Yes
	Alpha	0.05
	Source of Variation	% of total variation	P value	P value summary	Significant?
	Row Factor	1.952	0.0153	*	Yes
	Column Factor	6.094	0.0007	***	Yes
	Subject x Row Factor	3.125
	Subject x Column Factor	1.317
	Subject	80.5
	ANOVA table	SS	DF	MS	F (DFn, DFd)	P value
	Row Factor	0.008606	3	0.002869	F (3, 21) = 4.372	P=0.0153
	Column Factor	0.02687	1	0.02687	F (1, 7) = 32.39	P=0.0007
	Subject x Row Factor	0.01378	21	0.0006562
	Subject x Column Factor	0.005808	7	0.0008297
	Subject	0.355	7	0.05071
	Residual	0.03092	24	0.001288
	Šídák's multiple comparisons test	Predicted (LS) mean diff.	95.00% CI of diff.	Below threshold?	Summary	Adjusted P Value
	Epoch A:Social vs. Epoch A:Exploration	0.04098	0.009553 to 0.07241	Yes	**	0.0035
	Epoch A:Social vs. Epoch B:Social	0.02312	-0.02133 to 0.06757	No	ns	0.9059
	Epoch A:Social vs. Epoch B:Exploration	0.0641	0.009665 to 0.1185	Yes	*	0.0107
	Epoch A:Social vs. Epoch C:Social	0.01586	-0.02859 to 0.06030	No	ns	0.9992
	Epoch A:Social vs. Epoch C:Exploration	0.05684	0.002402 to 0.1113	Yes	*	0.0343
	Epoch A:Social vs. Epoch D:Social	0.03155	-0.01290 to 0.07600	No	ns	0.4362
	Epoch A:Social vs. Epoch D:Exploration	0.07253	0.01810 to 0.1270	Yes	**	0.0027
	Epoch A:Exploration vs. Epoch B:Social	-0.01786	-0.07230 to 0.03657	No	ns	0.9998
	Epoch A:Exploration vs. Epoch B:Exploration	0.02312	-0.02133 to 0.06757	No	ns	0.9059
	Epoch A:Exploration vs. Epoch C:Social	-0.02513	-0.07956 to 0.02931	No	ns	0.9712
	Epoch A:Exploration vs. Epoch C:Exploration	0.01586	-0.02859 to 0.06030	No	ns	0.9992
	Epoch A:Exploration vs. Epoch D:Social	-0.009431	-0.06387 to 0.04500	No	ns	>0.9999
	Epoch A:Exploration vs. Epoch D:Exploration	0.03155	-0.01290 to 0.07600	No	ns	0.4362
	Epoch B:Social vs. Epoch B:Exploration	0.04098	0.009553 to 0.07241	Yes	**	0.0035
	Epoch B:Social vs. Epoch C:Social	-0.007263	-0.05171 to 0.03718	No	ns	>0.9999
	Epoch B:Social vs. Epoch C:Exploration	0.03372	-0.02072 to 0.08815	No	ns	0.6826
	Epoch B:Social vs. Epoch D:Social	0.008431	-0.03602 to 0.05288	No	ns	>0.9999
	Epoch B:Social vs. Epoch D:Exploration	0.04941	-0.005023 to 0.1038	No	ns	0.1071
	Epoch B:Exploration vs. Epoch C:Social	-0.04824	-0.1027 to 0.006192	No	ns	0.127
	Epoch B:Exploration vs. Epoch C:Exploration	-0.007263	-0.05171 to 0.03718	No	ns	>0.9999
	Epoch B:Exploration vs. Epoch D:Social	-0.03255	-0.08699 to 0.02189	No	ns	0.7399
	Epoch B:Exploration vs. Epoch D:Exploration	0.008431	-0.03602 to 0.05288	No	ns	>0.9999
	Epoch C:Social vs. Epoch C:Exploration	0.04098	0.009553 to 0.07241	Yes	**	0.0035
	Epoch C:Social vs. Epoch D:Social	0.01569	-0.02875 to 0.06014	No	ns	0.9993
	Epoch C:Social vs. Epoch D:Exploration	0.05668	0.002240 to 0.1111	Yes	*	0.0352
	Epoch C:Exploration vs. Epoch D:Social	-0.02529	-0.07972 to 0.02915	No	ns	0.9691
	Epoch C:Exploration vs. Epoch D:Exploration	0.01569	-0.02875 to 0.06014	No	ns	0.9993
	Epoch D:Social vs. Epoch D:Exploration	0.04098	0.009553 to 0.07241	Yes	**	0.0035

## Sheet: Figure 1K
	Social								Exploration
Epoch A	0.1429	0.375	0.0536	0.2258	0.1176	0.3699	0.1494	0.1776	0.0476	0.0625	0	0.129	0.0471	0.0685	0.092	0.0841
Epoch B	0.1619	0.4375	0.0536	0.2903	0.3059	0.3288	0.4943	0.2056	0.0476	0.0938	0	0.1613	0.0235	0.1644	0.1149	0.0748
Epoch C	0.2476	0.75	0.0804	0.6129	0.2824	0.2329	0.3448	0.3084	0.0952	0.25	0.0089	0.1613	0.1059	0.0685	0.069	0.0841
Epoch D	0.2952	0.5625	0.0893	0.7742	0.3765	0.3699	0.3333	0.2617	0.1048	0.2188	0	0.0968	0.1294	0.0548	0.1954	0.0841
		Source of Variation	% of total variation	P value	P value summary	Significant?
		Row Factor	6.592	0.0073	**	Yes
		Column Factor	39.21	0.0006	***	Yes
		Subject x Row Factor	8.77
		Subject x Column Factor	7.757
		Subject	27.69
		ANOVA table	SS	DF	MS	F (DFn, DFd)	P value
		Row Factor	0.1241	3	0.04137	F (3, 21) = 5.261	P=0.0073
		Column Factor	0.7382	1	0.7382	F (1, 7) = 35.38	P=0.0006
		Subject x Row Factor	0.1651	21	0.007863
		Subject x Column Factor	0.146	7	0.02086
		Subject	0.5214	7	0.07449
		Residual	0.1879	24	0.007829
		Šídák's multiple comparisons test	Predicted (LS) mean diff.	95.00% CI of diff.	Below threshold?	Summary	Adjusted P Value
		Epoch A:Social vs. Epoch A:Exploration	0.2148	0.1373 to 0.2923	Yes	****	<0.0001
		Epoch A:Social vs. Epoch B:Social	-0.05098	-0.1605 to 0.05860	No	ns	0.9686
		Epoch A:Social vs. Epoch B:Exploration	0.1638	0.02962 to 0.2980	Yes	**	0.0073
		Epoch A:Social vs. Epoch C:Social	-0.09748	-0.2071 to 0.01209	No	ns	0.1236
		Epoch A:Social vs. Epoch C:Exploration	0.1173	-0.01688 to 0.2515	No	ns	0.1395
		Epoch A:Social vs. Epoch D:Social	-0.1128	-0.2223 to -0.003182	Yes	*	0.0391
		Epoch A:Social vs. Epoch D:Exploration	0.102	-0.03216 to 0.2362	No	ns	0.3185
		Epoch A:Exploration vs. Epoch B:Social	-0.2658	-0.4000 to -0.1316	Yes	****	<0.0001
		Epoch A:Exploration vs. Epoch B:Exploration	-0.05098	-0.1605 to 0.05860	No	ns	0.9686
		Epoch A:Exploration vs. Epoch C:Social	-0.3123	-0.4465 to -0.1781	Yes	****	<0.0001
		Epoch A:Exploration vs. Epoch C:Exploration	-0.09748	-0.2071 to 0.01209	No	ns	0.1236
		Epoch A:Exploration vs. Epoch D:Social	-0.3276	-0.4618 to -0.1934	Yes	****	<0.0001
		Epoch A:Exploration vs. Epoch D:Exploration	-0.1128	-0.2223 to -0.003182	Yes	*	0.0391
		Epoch B:Social vs. Epoch B:Exploration	0.2148	0.1373 to 0.2923	Yes	****	<0.0001
		Epoch B:Social vs. Epoch C:Social	-0.04651	-0.1561 to 0.06307	No	ns	0.9895
		Epoch B:Social vs. Epoch C:Exploration	0.1683	0.03409 to 0.3025	Yes	**	0.0054
		Epoch B:Social vs. Epoch D:Social	-0.06178	-0.1714 to 0.04779	No	ns	0.8226
		Epoch B:Social vs. Epoch D:Exploration	0.153	0.01882 to 0.2872	Yes	*	0.0149
		Epoch B:Exploration vs. Epoch C:Social	-0.2613	-0.3955 to -0.1271	Yes	****	<0.0001
		Epoch B:Exploration vs. Epoch C:Exploration	-0.04651	-0.1561 to 0.06307	No	ns	0.9895
		Epoch B:Exploration vs. Epoch D:Social	-0.2766	-0.4108 to -0.1424	Yes	****	<0.0001
		Epoch B:Exploration vs. Epoch D:Exploration	-0.06178	-0.1714 to 0.04779	No	ns	0.8226
		Epoch C:Social vs. Epoch C:Exploration	0.2148	0.1373 to 0.2923	Yes	****	<0.0001
		Epoch C:Social vs. Epoch D:Social	-0.01527	-0.1248 to 0.09430	No	ns	>0.9999
		Epoch C:Social vs. Epoch D:Exploration	0.1995	0.06532 to 0.3337	Yes	***	0.0007
		Epoch C:Exploration vs. Epoch D:Social	-0.2301	-0.3643 to -0.09587	Yes	****	<0.0001
		Epoch C:Exploration vs. Epoch D:Exploration	-0.01528	-0.1248 to 0.09430	No	ns	>0.9999
		Epoch D:Social vs. Epoch D:Exploration	0.2148	0.1373 to 0.2923	Yes	****	<0.0001

## Sheet: Figure 1M
					Static
					NaN	0.512977	0.501352	0.400353	0.389945	0.295369	0.275708	0.22912				NaN	0.459552	0.434959	0.372505	0.316243	0.258307	0.223763	0.143836				NaN	0.504121	0.493023	0.390828	0.376633	0.278745	0.263181	0.212297
					0.512977	NaN	0.509057	0.466029	0.367412	0.361765	0.403274	0.341418				0.459552	NaN	0.472691	0.43767	0.32174	0.323619	0.38125	0.258508				0.504121	NaN	0.500013	0.453858	0.349996	0.346226	0.393229	0.324387
					0.501352	0.509057	NaN	0.447444	0.382271	0.39303	0.411	0.403764				0.434959	0.472691	NaN	0.388879	0.324521	0.358511	0.334905	0.337102				0.493023	0.500013	NaN	0.435416	0.366661	0.380112	0.400984	0.38873
					0.400353	0.466029	0.447444	NaN	0.324496	0.358421	0.379055	0.374423				0.372505	0.43767	0.388879	NaN	0.249489	0.311801	0.260325	0.21511				0.390828	0.453858	0.435416	NaN	0.305853	0.34001	0.363813	0.355632
					0.389945	0.367412	0.382271	0.324496	NaN	0.588242	0.611156	0.555043				0.316243	0.32174	0.324521	0.249489	NaN	0.580124	0.587502	0.509863				0.376633	0.349996	0.366661	0.305853	NaN	0.57277	0.601736	0.539713
					0.295369	0.361765	0.39303	0.358421	0.588242	NaN	0.643674	0.585916				0.258307	0.323619	0.358511	0.311801	0.580124	NaN	0.630816	0.561633				0.278745	0.346226	0.380112	0.34001	0.57277	NaN	0.639995	0.573919
					0.275708	0.403274	0.411	0.379055	0.611156	0.643674	NaN	0.701524				0.223763	0.38125	0.334905	0.260325	0.587502	0.630816	NaN	0.669999				0.263181	0.393229	0.400984	0.363813	0.601736	0.639995	NaN	0.691227
					0.22912	0.341418	0.403764	0.374423	0.555043	0.585916	0.701524	NaN				0.143836	0.258508	0.337102	0.21511	0.509863	0.561633	0.669999	NaN				0.212297	0.324387	0.38873	0.355632	0.539713	0.573919	0.691227	NaN
					Dynamic
					NaN	0.574724	0.410193	0.302629	0.453702	0.427189	0.18006	0.243483				NaN	0.518241	0.41719	0.295373	0.362186	0.363683	0.165288	0.190984				NaN	0.572335	0.40618	0.295697	0.456452	0.435845	0.165566	0.234014
					0.574724	NaN	0.333156	0.329701	0.456841	0.489118	0.203054	0.294867				0.518241	NaN	0.378066	0.332318	0.357475	0.407085	0.232214	0.234138				0.572335	NaN	0.328464	0.325888	0.44822	0.492845	0.190983	0.287234
					0.410193	0.333156	NaN	0.551448	0.252255	0.233168	0.432097	0.453782				0.41719	0.378066	NaN	0.488906	0.321329	0.282154	0.42062	0.414681				0.40618	0.328464	NaN	0.539831	0.252237	0.235265	0.411931	0.433541
					0.302629	0.329701	0.551448	NaN	0.243758	0.24962	0.49851	0.5323				0.295373	0.332318	0.488906	NaN	0.218417	0.29768	0.482934	0.388072				0.295697	0.325888	0.539831	NaN	0.239415	0.249739	0.481262	0.512076
					0.453702	0.456841	0.252255	0.243758	NaN	0.725518	0.289218	0.318202				0.362186	0.357475	0.321329	0.218417	NaN	0.696376	0.337439	0.314504				0.456452	0.44822	0.252237	0.239415	NaN	0.716144	0.2875	0.3164
					0.427189	0.489118	0.233168	0.24962	0.725518	NaN	0.282516	0.336451				0.363683	0.407085	0.282154	0.29768	0.696376	NaN	0.334552	0.321486				0.435845	0.492845	0.235265	0.249739	0.716144	NaN	0.285962	0.338761
					0.18006	0.203054	0.432097	0.49851	0.289218	0.282516	NaN	0.708156				0.165288	0.232214	0.42062	0.482934	0.337439	0.334552	NaN	0.677293				0.165566	0.190983	0.411931	0.481262	0.2875	0.285962	NaN	0.690878
					0.243483	0.294867	0.453782	0.5323	0.318202	0.336451	0.708156	NaN				0.190984	0.234138	0.414681	0.388072	0.314504	0.321486	0.677293	NaN				0.234014	0.287234	0.433541	0.512076	0.3164	0.338761	0.690878	NaN

## Sheet: Figure 1N
					Social						Nonsocial
					stat	dynamic					stat	dynamic
					0.621281	0.476307					0.824266	0.549185
					0.303734	0.238551					0.81265	0.139391
					0.382802	0.382746					0.7	0.618485
					0.33212	0.227966					0.56164	0.270827
					0.505201	0.475983					0.75028	0.461002
					0.491126	0.363829					0.627848	0.317945
					0.390024	0.134151					0.752247	0.129288
					0.727295	0.451825					0.718751	0.288425
				mean	0.469198	0.34392					0.71846	0.346818
				st error	0.0519997	0.0457215					0.0314429	0.0638297
				two tailed sign rank p = 0.0078							two tailed sign rank p = 0.0078

## Sheet: Figure 1O
			Static								Dynamic
		soc-nonsoc within	0.423436	0.329608	0.367567	0.188087	0.39957	0.593087	0.40936	0.272018	0.529955	0.505479	0.508352	0.480199	0.267081	0.45875	0.593999	0.399722
		soc-nonsoc-between	0.400411	0.289355	0.360373	0.188704	0.346898	0.507131	0.341083	0.273783	0.417189	0.144477	0.373318	0.284464	0.189892	0.209806	0.112812	0.168306
		soc-soc within	0.6687	0.3177	0.3677	0.4376	0.5804	0.4447	0.4914	0.7956	0.6568	0.695	0.5813	0.8061	0.3739	0.5333	0.3969	0.5545
		soc-soc between	0.6213	0.3037	0.3828	0.3321	0.5052	0.4911	0.39	0.7273	0.4763	0.2386	0.3827	0.228	0.476	0.3638	0.1342	0.4518
												Static			Dynamic
			Table Analyzed	Static vs Dynamic Social/nonsocial								mean	st Error	n	mean	st error	n
											soc-nonsoc within	0.372842	0.0421122	8	0.467942	0.0348496	8
			Two-way RM ANOVA	Matching: Both factors							soc-nonsoc-between	0.338467	0.0332382	8	0.237533	0.0389509	8
			Assume sphericity?	Yes							soc-soc within	0.512975	0.0564925	8	0.574725	0.0515574	8
			Alpha	0.05							soc-soc between	0.469187	0.0520044	8	0.343925	0.0457124	8
			Source of Variation	% of total variation	P value	P value summary	Significant?
			Ensemble Similarity	33.03	0.0001	***	Yes
			Experiment Day	0.3024	0.6881	ns	No
			Ensemble Similarity x Experiment Day	9.44	0.006	**	Yes
			Subject x Ensemble Similarity	20.8
			Subject x Experiment Day	12.08
			Subject	12.34
			ANOVA table	SS	DF	MS	F (DFn, DFd)	P value
			Ensemble Similarity	0.5253	3	0.1751	F (3, 21) = 11.12	P=0.0001
			Experiment Day	0.004809	1	0.004809	F (1, 7) = 0.1752	P=0.6881
			Ensemble Similarity x Experiment Day	0.1501	3	0.05004	F (3, 21) = 5.502	P=0.0060
			Subject x Ensemble Similarity	0.3308	21	0.01575
			Subject x Experiment Day	0.1922	7	0.02745
			Subject	0.1962	7	0.02803
			Residual	0.191	21	0.009096
			Tukey's multiple comparisons test	Mean Diff.	95.00% CI of diff.	Below threshold?	Summary	Adjusted P Value
			soc-nonsoc within
			Static vs. Dynamic	-0.0951	-0.1943 to 0.004070	No	ns	0.0593
			soc-nonsoc-between
			Static vs. Dynamic	0.1009	0.001764 to 0.2001	Yes	*	0.0464
			soc-soc within
			Static vs. Dynamic	-0.06175	-0.1609 to 0.03742	No	ns	0.2094
			soc-soc between
			Static vs. Dynamic	0.1253	0.02609 to 0.2244	Yes	*	0.0158
			Static
			soc-nonsoc within vs. soc-nonsoc-between	0.03437	-0.09855 to 0.1673	No	ns	0.8877
			soc-nonsoc within vs. soc-soc within	-0.1401	-0.2731 to -0.007214	Yes	*	0.0364
			soc-nonsoc within vs. soc-soc between	-0.09635	-0.2293 to 0.03657	No	ns	0.2124
			soc-nonsoc-between vs. soc-soc within	-0.1745	-0.3074 to -0.04159	Yes	**	0.0074
			soc-nonsoc-between vs. soc-soc between	-0.1307	-0.2636 to 0.002199	No	ns	0.055
			soc-soc within vs. soc-soc between	0.04379	-0.08913 to 0.1767	No	ns	0.7954
			Dynamic
			soc-nonsoc within vs. soc-nonsoc-between	0.2304	0.09749 to 0.3633	Yes	***	0.0005
			soc-nonsoc within vs. soc-soc within	-0.1068	-0.2397 to 0.02614	No	ns	0.1453
			soc-nonsoc within vs. soc-soc between	0.124	-0.008902 to 0.2569	No	ns	0.073
			soc-nonsoc-between vs. soc-soc within	-0.3372	-0.4701 to -0.2043	Yes	****	<0.0001
			soc-nonsoc-between vs. soc-soc between	-0.1064	-0.2393 to 0.02653	No	ns	0.1474
			soc-soc within vs. soc-soc between	0.2308	0.09788 to 0.3637	Yes	***	0.0005

[truncated: 26 more sheets: Figure 2B, Figure 2D, Figure 2F, Figure 2G, Figure 2H, Figure 2I, Figure 3D, Figure 3E, Figure 3F-G, Figure 4C-D, Figure 4E-I., FIgure 5E, Figure 5F-G, Supp Figure 1, Supp Figure 2, Supp Figure 3, Supp Figure 4, Supp Figure 5, Supplementary Figure 6, Supplementary Figure 7 …]
